# Supplementary material for: Assembly of respiratory syncytial virus matrix protein lattice and its coordination with fusion glycoprotein trimers
Source: Nat Commun. 2024 Jul 14;15:5923. doi: 10.1038/s41467-024-50162-x (PMC11247094; doi:10.1038/s41467-024-50162-x)
Supplement: Supplementary file 9 — Source Data [file 41467_2024_50162_MOESM9_ESM.xlsx]

## Sheet: Figure 1c
Distance_(nm)	Gray_Value
-24.3792	5.05548
-23.702	5.04524
-23.0248	5.00585
-22.3476	4.97097
-21.6704	4.96288
-20.9932	4.97115
-20.316	4.95367
-19.6388	4.90969
-18.9616	4.87314
-18.2844	4.84571
-17.6072	4.83505
-16.93	4.82293
-16.2528	4.79622
-15.5756	4.7655
-14.8984	4.77115
-14.2212	4.77516
-13.544	4.804
-12.8668	4.88843
-12.1896	4.91654
-11.5124	4.88443
-10.8352	4.90034
-10.158	4.97311
-9.4808	5.08213
-8.8036	5.17124
-8.1264	5.15901
-7.4492	5.1265
-6.772	5.3301
-6.0948	5.74614
-5.4176	5.90763
-4.7404	5.11825
-4.0632	3.35074
-3.386	1.65281
-2.7088	1.329
-2.0316	2.95078
-1.3544	5.94503
-0.6772	9.03696
0	10.7265
0.6772	9.79717
1.3544	6.87977
2.0316	4.94573
2.7088	5.58435
3.386	6.70277
4.0632	6.05074
4.7404	4.56608
5.4176	4.8887
6.0948	7.34302
6.772	9.69383
7.4492	10.0635
8.1264	8.29011
8.8036	5.27908
9.4808	2.64048
10.158	2.08088
10.8352	3.57828
11.5124	5.67836
12.1896	6.85785
12.8668	6.95076
13.544	6.73323
14.2212	6.75109
14.8984	6.99729
15.5756	7.14256
16.2528	6.92475
16.93	6.18565
17.6072	5.15641
18.2844	4.33075
18.9616	4.2026
19.6388	4.6245
20.316	4.98996
20.9932	5.04757
21.6704	4.82155
22.3476	4.46643
23.0248	4.26827
23.702	4.40836
24.3792	4.80101
25.0564	5.30609
25.7336	5.75824
26.4108	5.94402
27.088	5.97135
27.7652	6.04556
28.4424	6.19624
29.1196	6.40871
29.7968	6.60455
30.474	6.57583
31.1512	6.29414
31.8284	5.83749
32.5056	5.37523
33.1828	5.01672
33.86	4.92872
34.5372	5.08173
35.2144	5.30628
35.8916	5.51696
36.5688	5.70463
37.246	5.843
37.9232	5.8888
38.6004	5.88274
39.2776	5.90505
39.9548	5.86782
40.632	5.75647
41.3092	5.62546
41.9864	5.5026
42.6636	5.39572
43.3408	5.35468
44.018	5.46426
44.6952	5.63136
45.3724	5.74383
46.0496	5.74921
46.7268	5.70554
47.404	5.67107

## Sheet: Figure 2f
Distances between M dimer centers
dimer #	dimer #	distance (Å)		dimer #	dimer #	distance (Å)		dimer #	dimer #	distance (Å)
11	8	53.631		11	9	66.199		5	10	79.597
12	9	53.632		8	6	66.1		12	7	79.51
9	6	53.588		12	10	66.109		7	2	79.52
6	3	53.588		7	9	66.098		9	4	79.426
10	7	53.64		4	6	66.089		11	6	79.577
7	4	53.561		3	1	66.181		6	1	79.506
7	1	53.564		7	5	66.166		8	3	79.424
5	2	53.567		4	2	66.164
		mean	stdev			mean	stdev			mean	stdev
		53.5964	0.0331099			66.1382	0.0436144			79.5086	0.0665979
Angle between M dimer centers
dimer #	dimer #	dimer #	angle (°)
11	8	6	82.6
6	3	1	82.5
9	6	4	82.4
12	9	7	82.5
7	4	2	82.5
10	7	5	82.6
			mean	stdev
			82.5167	0.0752773

## Sheet: Supplementary Figure 2
Map: rsv_m.mrc
Resolution entered (RES): 4.6
Model: 4v23q2.pdb
Sigma: 0.6
expectedQ = -0.0019064058*POWER(RES,3) + 0.0499875375*POWER(RES,2) - 0.4513945578*RES + 1.5361860733
Chain	Type	# residues	Avg. Q	ExpectedQ@4.60
A	Water	183	-0.14	0.331945
A	Protein	255	0.28	0.331945
A	K	1	0	0.331945
Protein - Chain A								Average over 3 residues					Average over 5 residues					Average over 7 residues					Average over 11 residues
Chain	Res	Res #	Q_backBone	Q_sideChain	Q_residue	ExpectedQ@4.60		Q_backBone	Q_sideChain	Q_residue	ExpectedQ@4.60		Q_backBone	Q_sideChain	Q_residue	ExpectedQ@4.60		Q_backBone	Q_sideChain	Q_residue	ExpectedQ@4.60		Q_backBone	Q_sideChain	Q_residue	ExpectedQ@4.60
A	MET	1	0.529593	0.120294	0.324944	0.331945		0.430527	-0.033781	0.183947	0.331945		0.42038	0.022526	0.218145	0.331945		0.341178	-0.040637	0.133885	0.331945		0.362067	0.014961	0.176667	0.331945
A	GLU	2	0.33146	-0.187857	0.042951	0.331945		0.42038	0.022526	0.218145	0.331945		0.341178	-0.040637	0.133885	0.331945		0.337228	0.047297	0.178045	0.331945		0.402645	0.066227	0.22212	0.331945
A	THR	3	0.400088	0.135141	0.286539	0.331945		0.278373	-0.094281	0.070199	0.331945		0.337228	0.047297	0.178045	0.331945		0.362067	0.014961	0.176667	0.331945		0.4273	0.088997	0.247372	0.331945
A	TYR	4	0.10357	-0.230127	-0.118894	0.331945		0.275029	0.101349	0.174111	0.331945		0.328562	-0.006105	0.147011	0.331945		0.402645	0.066227	0.22212	0.331945		0.41449	0.089765	0.240147	0.331945
A	VAL	5	0.321428	0.399032	0.354687	0.331945		0.303754	0.007396	0.135189	0.331945		0.391492	0.10623	0.237389	0.331945		0.412686	0.084526	0.23629	0.331945		0.427061	0.06989	0.234087	0.331945
A	ASN	6	0.486265	-0.146716	0.169774	0.331945		0.484601	0.208711	0.339766	0.331945		0.431451	0.12888	0.264908	0.331945		0.409908	0.125064	0.256204	0.331945		0.416167	0.063536	0.240735	0.331945
A	LYS	7	0.646109	0.373818	0.494837	0.331945		0.577419	0.158497	0.362916	0.331945		0.473139	0.194087	0.325157	0.331945		0.429925	0.090189	0.240919	0.331945		0.389164	0.073874	0.232381	0.331945
A	LEU	8	0.599883	0.248391	0.424137	0.331945		0.519334	0.239374	0.367108	0.331945		0.516895	0.092483	0.290128	0.331945		0.459018	0.123064	0.301793	0.331945		0.421659	0.122899	0.277955	0.331945
A	HIS	9	0.312009	0.095912	0.182351	0.331945		0.484033	0.078438	0.26201	0.331945		0.481086	0.121826	0.317617	0.331945		0.446323	0.09949	0.284416	0.331945		0.448176	0.124272	0.281975	0.331945
A	GLU	10	0.540207	-0.108989	0.179543	0.331945		0.386479	-0.004359	0.223038	0.331945		0.398377	0.093865	0.26526	0.331945		0.475272	0.170651	0.337915	0.331945		0.490689	0.180732	0.337688	0.331945
A	GLY	11	0.307219		0.307219	0.331945		0.359998		0.239937	0.331945		0.416182		0.289286	0.331945		0.481795		0.314474	0.331945		0.52694		0.362935	0.331945
A	SER	12	0.232566	0.234012	0.233048	0.331945		0.409564	0.195142	0.361512	0.331945		0.492135	0.125337	0.318967	0.331945		0.4777	0.159075	0.324448	0.331945		0.500381	0.20288	0.365522	0.331945
A	THR	13	0.688908	0.351413	0.544267	0.331945		0.537749	0.245224	0.369357	0.331945		0.498336	0.22532	0.381848	0.331945		0.53601	0.18556	0.388741	0.331945		0.480179	0.203514	0.357393	0.331945
A	TYR	14	0.691773	0.150248	0.330756	0.331945		0.650632	0.297529	0.456324	0.331945		0.580928	0.281582	0.446885	0.331945		0.486569	0.231793	0.39141	0.331945		0.472598	0.187402	0.343297	0.331945
A	THR	15	0.571215	0.390927	0.493949	0.331945		0.661056	0.274163	0.485703	0.331945		0.57324	0.277707	0.439921	0.331945		0.503236	0.286191	0.405439	0.331945		0.491071	0.223998	0.372542	0.331945
A	ALA	16	0.720179	0.281313	0.632405	0.331945		0.495173	0.295626	0.441527	0.331945		0.520236	0.283583	0.412151	0.331945		0.543797	0.262927	0.410587	0.331945		0.489686	0.230181	0.378221	0.331945
A	ALA	17	0.194126	0.214637	0.198228	0.331945		0.446064	0.292246	0.412017	0.331945		0.48518	0.267766	0.399817	0.331945		0.518983	0.283934	0.404841	0.331945		0.503573	0.246782	0.381301	0.331945
A	VAL	18	0.423887	0.380789	0.405417	0.331945		0.378169	0.222196	0.290911	0.331945		0.473978	0.289273	0.401837	0.331945		0.495155	0.256618	0.392162	0.331945		0.511058	0.239281	0.381314	0.331945
A	GLN	19	0.516493	0.071162	0.269087	0.331945		0.485196	0.316805	0.39285	0.331945		0.434938	0.224817	0.323756	0.331945		0.479263	0.226858	0.370327	0.331945		0.460735	0.167897	0.315395	0.331945
A	TYR	20	0.515206	0.498465	0.504046	0.331945		0.518892	0.176219	0.338379	0.331945		0.488107	0.218411	0.352331	0.331945		0.421366	0.208312	0.313297	0.331945		0.412382	0.148598	0.288653	0.331945
A	ASN	21	0.524976	-0.04097	0.242004	0.331945		0.500052	0.213369	0.362384	0.331945		0.46631	0.172552	0.317887	0.331945		0.412971	0.115677	0.259144	0.331945		0.331122	0.100218	0.222662	0.331945
A	VAL	22	0.459973	0.182611	0.341104	0.331945		0.433283	0.097711	0.272101	0.331945		0.390083	0.071558	0.227901	0.331945		0.375256	0.052417	0.206455	0.331945		0.278113	0.086537	0.177348	0.331945
A	LEU	23	0.314899	0.151491	0.233195	0.331945		0.303411	-0.033236	0.131152	0.331945		0.319018	-0.040542	0.134411	0.331945		0.255379	0.022071	0.134879	0.331945		0.266645	0.086419	0.172115	0.331945
A	GLU	24	0.135361	-0.433808	-0.180844	0.331945		0.20338	-0.114784	0.029649	0.331945		0.149495	-0.060599	0.03962	0.331945		0.201362	-0.03045	0.082008	0.331945		0.249543	0.092115	0.164783	0.331945
A	LYS	25	0.159881	-0.062034	0.036595	0.331945		-0.009133	-0.212366	-0.125399	0.331945		0.084917	-0.070958	-0.00181	0.331945		0.136076	0.00588	0.06753	0.331945		0.211764	0.077851	0.146102	0.331945
A	ASP	26	-0.322642	-0.141255	-0.231948	0.331945		-0.008559	-0.024158	-0.020468	0.331945		0.035532	-0.058588	-0.020318	0.331945		0.104046	0.043142	0.065197	0.331945		0.179789	0.059017	0.119014	0.331945
A	ASP	27	0.137085	0.130816	0.133951	0.331945		-0.039194	0.067635	0.01422	0.331945		0.055613	0.116863	0.080805	0.331945		0.073478	0.009252	0.040968	0.331945		0.162319	0.076536	0.119039	0.331945
A	ASP	28	0.067975	0.213342	0.140659	0.331945		0.146941	0.262534	0.199793	0.331945		0.043821	0.112121	0.086204	0.331945		0.077495	0.112837	0.096243	0.331945		0.158765	0.067397	0.113092	0.331945
A	PRO	29	0.235764	0.443444	0.32477	0.331945		0.134888	0.190349	0.17634	0.331945		0.141046	0.19863	0.173811	0.331945		0.1022	0.143376	0.125626	0.331945		0.17191	0.066357	0.119144	0.331945
A	ALA	30	0.100924	-0.08574	0.063591	0.331945		0.166723	0.216331	0.198148	0.331945		0.180191	0.202815	0.195476	0.331945		0.208417	0.175282	0.198144	0.331945		0.209468	0.152497	0.18319	0.331945
A	SER	31	0.16348	0.291288	0.206082	0.331945		0.199072	0.119096	0.17065	0.331945		0.250772	0.176563	0.22248	0.331945		0.254475	0.176601	0.221833	0.331945		0.256363	0.188752	0.228087	0.331945
A	LEU	32	0.332812	0.151739	0.242275	0.331945		0.305724	0.175037	0.241347	0.331945		0.295517	0.115884	0.21748	0.331945		0.323122	0.219513	0.276548	0.331945		0.333747	0.24713	0.296148	0.331945
A	THR	33	0.420881	0.082083	0.275682	0.331945		0.404394	0.124625	0.272576	0.331945		0.385033	0.235778	0.309495	0.331945		0.385973	0.204275	0.305932	0.331945		0.365535	0.243451	0.310202	0.331945
A	ILE	34	0.459491	0.140052	0.299771	0.331945		0.476291	0.245287	0.366372	0.331945		0.487482	0.244875	0.37437	0.331945		0.447067	0.288081	0.370665	0.331945		0.390483	0.26664	0.335833	0.331945
A	TRP	35	0.548502	0.513727	0.523663	0.331945		0.561239	0.330185	0.451298	0.331945		0.526636	0.314707	0.429259	0.331945		0.493249	0.259375	0.382446	0.331945		0.418258	0.238454	0.334916	0.331945
A	VAL	36	0.675723	0.336775	0.53046	0.331945		0.58427	0.450467	0.523614	0.331945		0.539811	0.316361	0.431833	0.331945		0.494618	0.304615	0.408206	0.331945		0.433176	0.259138	0.349494	0.331945
A	PRO	37	0.528584	0.5009	0.516719	0.331945		0.563687	0.309341	0.445244	0.331945		0.516392	0.382034	0.456397	0.331945		0.51182	0.311946	0.413777	0.331945		0.448302	0.250054	0.356549	0.331945
A	MET	38	0.486754	0.090349	0.288551	0.331945		0.452578	0.353223	0.409288	0.331945		0.514949	0.305969	0.414602	0.331945		0.484039	0.312194	0.402945	0.331945		0.452733	0.236096	0.351786	0.331945
A	PHE	39	0.342395	0.468422	0.422594	0.331945		0.456812	0.230724	0.341943	0.331945		0.43281	0.266972	0.353299	0.331945		0.452805	0.266142	0.368665	0.331945		0.442347	0.275517	0.362746	0.331945
A	GLN	40	0.541289	0.133401	0.314684	0.331945		0.382903	0.24787	0.320408	0.331945		0.393066	0.205064	0.306695	0.331945		0.41078	0.217774	0.32001	0.331945		0.410759	0.256343	0.342352	0.331945
A	SER	41	0.265027	0.141787	0.223947	0.331945		0.378727	0.155517	0.27411	0.331945		0.372025	0.186634	0.286959	0.331945		0.379074	0.21989	0.302799	0.331945		0.388066	0.191315	0.299169	0.331945
A	SER	42	0.329865	0.191363	0.283698	0.331945		0.325481	0.11045	0.232506	0.331945		0.364874	0.196092	0.281689	0.331945		0.32554	0.19686	0.272354	0.331945		0.380718	0.171473	0.283373	0.331945
A	MET	43	0.38155	-0.0018	0.189875	0.331945		0.339352	0.23509	0.289938	0.331945		0.27902	0.155239	0.23384	0.331945		0.319324	0.101146	0.218934	0.331945		0.380885	0.160703	0.277892	0.331945
A	PRO	44	0.30664	0.515708	0.396241	0.331945		0.266736	0.147682	0.220519	0.331945		0.285791	0.086567	0.198782	0.331945		0.326982	0.099019	0.224937	0.331945		0.364057	0.150073	0.264163	0.331945
A	ALA	45	0.112017	-0.070862	0.075441	0.331945		0.23918	0.08109	0.173445	0.331945		0.338797	0.071996	0.213383	0.331945		0.364896	0.133396	0.258148	0.331945		0.36798	0.132911	0.255446	0.331945
A	ASP	46	0.298883	-0.201576	0.048654	0.331945		0.335264	-0.051308	0.160266	0.331945		0.368571	0.148842	0.266693	0.331945		0.360865	0.102262	0.237268	0.331945		0.366848	0.143827	0.261007	0.331945
A	LEU	47	0.594894	0.118512	0.356703	0.331945		0.474733	0.099789	0.287261	0.331945		0.367573	0.040385	0.214952	0.331945		0.361435	0.142467	0.256815	0.331945		0.377023	0.14682	0.265724	0.331945
A	LEU	48	0.530424	0.382429	0.456426	0.331945		0.475655	0.158121	0.316888	0.331945		0.422278	0.110484	0.265204	0.331945		0.393177	0.105005	0.253903	0.331945		0.364671	0.132363	0.25463	0.331945
A	ILE	49	0.301647	-0.02658	0.137534	0.331945		0.405871	0.211828	0.306888	0.331945		0.468268	0.201495	0.330645	0.331945		0.431026	0.140087	0.282531	0.331945		0.377719	0.1641	0.277022	0.331945
A	LYS	50	0.385541	0.279634	0.326704	0.331945		0.405342	0.168845	0.280033	0.331945		0.424681	0.212735	0.314472	0.331945		0.416041	0.173503	0.298674	0.331945		0.391798	0.13442	0.272348	0.331945
A	GLU	51	0.528836	0.25348	0.37586	0.331945		0.430444	0.235942	0.326133	0.331945		0.357394	0.142715	0.255518	0.331945		0.406067	0.206188	0.31003	0.331945		0.42367	0.182263	0.307218	0.331945
A	LEU	52	0.376955	0.174712	0.275834	0.331945		0.366594	0.153508	0.271118	0.331945		0.40208	0.217493	0.31525	0.331945		0.396223	0.178589	0.294087	0.331945		0.41489	0.180706	0.302049	0.331945
A	ALA	53	0.193991	0.032331	0.161659	0.331945		0.365341	0.184784	0.291228	0.331945		0.417274	0.199413	0.318874	0.331945		0.419218	0.247445	0.340012	0.331945		0.393769	0.182837	0.292554	0.331945
A	ASN	54	0.525075	0.347308	0.436192	0.331945		0.393527	0.189625	0.314225	0.331945		0.40403	0.2398	0.335504	0.331945		0.39304	0.176253	0.292168	0.331945		0.398794	0.158783	0.286078	0.331945
A	VAL	55	0.461514	0.189236	0.344823	0.331945		0.483067	0.330652	0.413342	0.331945		0.369098	0.161116	0.278696	0.331945		0.369287	0.16032	0.27451	0.331945		0.424152	0.183807	0.309593	0.331945
A	ASN	56	0.462612	0.455412	0.459012	0.331945		0.375474	0.14198	0.26521	0.331945		0.402812	0.18304	0.296816	0.331945		0.399107	0.152195	0.290132	0.331945		0.441743	0.180626	0.315644	0.331945
A	ILE	57	0.202296	-0.218707	-0.008206	0.331945		0.34249	0.126218	0.234354	0.331945		0.414937	0.137146	0.286615	0.331945		0.454336	0.183104	0.323638	0.331945		0.444238	0.184663	0.3203	0.331945
A	LEU	58	0.362562	0.141951	0.252256	0.331945		0.383519	0.013693	0.209746	0.331945		0.438752	0.149036	0.29689	0.331945		0.462046	0.168436	0.317505	0.331945		0.466032	0.19799	0.342336	0.331945
A	VAL	59	0.5857	0.117837	0.385187	0.331945		0.509618	0.169492	0.344548	0.331945		0.462039	0.106881	0.28374	0.331945		0.475583	0.183958	0.329256	0.331945		0.503016	0.216784	0.368165	0.331945
A	LYS	60	0.580592	0.248689	0.396201	0.331945		0.581779	0.20372	0.39155	0.331945		0.532834	0.2102	0.370798	0.331945		0.497594	0.164801	0.337716	0.331945		0.504125	0.219035	0.370918	0.331945
A	GLN	61	0.579044	0.244634	0.393261	0.331945		0.57197	0.263738	0.405515	0.331945		0.58366	0.246073	0.423992	0.331945		0.554526	0.230196	0.402571	0.331945		0.51716	0.220743	0.374517	0.331945
A	ILE	62	0.556274	0.297891	0.427082	0.331945		0.584002	0.287946	0.446191	0.331945		0.586684	0.270317	0.436111	0.331945		0.579485	0.263071	0.433174	0.331945		0.531862	0.179342	0.389546	0.331945
A	SER	63	0.61669	0.321314	0.518231	0.331945		0.591261	0.286088	0.463698	0.331945		0.57802	0.294994	0.450165	0.331945		0.582227	0.275954	0.433062	0.331945		0.569101	0.250263	0.443954	0.331945
A	THR	64	0.600819	0.23906	0.44578	0.331945		0.584928	0.310816	0.476828	0.331945		0.58319	0.287671	0.448395	0.331945		0.588475	0.240427	0.465652	0.331945		0.580406	0.239507	0.451248	0.331945
A	PRO	65	0.537274	0.372073	0.466474	0.331945		0.580996	0.27305	0.43222	0.331945		0.596802	0.228093	0.487845	0.331945		0.593174	0.285683	0.493799	0.331945		0.580107	0.240974	0.448794	0.331945
A	LYS	66	0.604896	0.208018	0.384408	0.331945		0.588834	0.193364	0.491738	0.331945		0.59585	0.276116	0.502256	0.331945		0.583265	0.246504	0.480285	0.331945		0.578666	0.232064	0.440161	0.331945
A	GLY	67	0.624331		0.624331	0.331945		0.61372		0.533009	0.331945		0.573069		0.479597	0.331945		0.578368		0.457422	0.331945		0.582051		0.445808	0.331945
A	PRO	68	0.611932	0.561427	0.590287	0.331945		0.574391	0.195022	0.515701	0.331945		0.582096	0.185411	0.457941	0.331945		0.573214	0.207115	0.436775	0.331945		0.559145	0.221529	0.429261	0.331945
A	SER	69	0.48691	0.023638	0.332486	0.331945		0.560418	0.239679	0.426988	0.331945		0.574065	0.173942	0.441308	0.331945		0.584501	0.188364	0.435188	0.331945		0.546395	0.195541	0.405416	0.331945
A	LEU	70	0.582412	0.133971	0.358191	0.331945		0.544688	0.102762	0.330641	0.331945		0.572455	0.222105	0.407515	0.331945		0.541559	0.185194	0.415282	0.331945		0.523773	0.20473	0.39635	0.331945
A	ARG	71	0.564742	0.150676	0.301245	0.331945		0.587812	0.175154	0.371601	0.331945		0.51093	0.146986	0.338472	0.331945		0.520432	0.190257	0.362655	0.331945		0.5147	0.180455	0.383641	0.331945
A	VAL	72	0.616282	0.240815	0.455367	0.331945		0.495109	0.192441	0.333894	0.331945		0.508837	0.149347	0.323163	0.331945		0.483295	0.158644	0.327765	0.331945		0.504685	0.142389	0.352859	0.331945
A	MET	73	0.304304	0.185831	0.245068	0.331945		0.465677	0.154029	0.318793	0.331945		0.462749	0.19058	0.320735	0.331945		0.476233	0.170274	0.326934	0.331945		0.477944	0.150185	0.318712	0.331945
A	ILE	74	0.476446	0.03544	0.255943	0.331945		0.377574	0.187135	0.282355	0.331945		0.437295	0.181455	0.32582	0.331945		0.463706	0.121035	0.282308	0.331945		0.476611	0.140776	0.316813	0.331945
A	ASN	75	0.351971	0.340134	0.346053	0.331945		0.421964	0.160209	0.309554	0.331945		0.412984	0.09115	0.243909	0.331945		0.430199	0.111761	0.274804	0.331945		0.46454	0.132119	0.302194	0.331945
A	SER	76	0.437474	0.105052	0.326667	0.331945		0.428057	0.07816	0.239511	0.331945		0.418161	0.071136	0.244638	0.331945		0.427482	0.142777	0.291094	0.331945		0.451662	0.118133	0.288763	0.331945
A	ARG	77	0.494726	-0.210708	0.045814	0.331945		0.420796	-0.006631	0.207064	0.331945		0.442325	0.155633	0.307329	0.331945		0.4346	0.106002	0.280609	0.331945		0.45889	0.126027	0.312549	0.331945
A	SER	78	0.330188	0.085762	0.248713	0.331945		0.47406	0.110993	0.287975	0.331945		0.442757	0.073287	0.272453	0.331945		0.429502	0.0981	0.274109	0.331945		0.418931	0.090203	0.270553	0.331945
A	ALA	79	0.597266	0.457926	0.569398	0.331945		0.427194	0.157364	0.329929	0.331945		0.443413	0.048303	0.249209	0.331945		0.471255	0.083439	0.305087	0.331945		0.417496	0.102187	0.275827	0.331945
A	VAL	80	0.354128	-0.071596	0.171675	0.331945		0.464051	0.122154	0.317172	0.331945		0.473317	0.137946	0.352626	0.331945		0.434007	0.04654	0.257479	0.331945		0.406214	0.121027	0.280318	0.331945
A	LEU	81	0.440758	-0.019869	0.210445	0.331945		0.479711	0.04868	0.315006	0.331945		0.442627	0.090145	0.301566	0.331945		0.404548	0.12202	0.294232	0.331945		0.396534	0.114865	0.271991	0.331945
A	ALA	82	0.644246	0.237505	0.562898	0.331945		0.42058	0.021464	0.255586	0.331945		0.380876	0.06209	0.248303	0.331945		0.407713	0.144437	0.302322	0.331945		0.399646	0.127237	0.273532	0.331945
A	GLN	83	0.176735	-0.153243	-0.006586	0.331945		0.369831	0.133971	0.286465	0.331945		0.380519	0.124945	0.275037	0.331945		0.35746	0.117926	0.25733	0.331945		0.414204	0.151728	0.294411	0.331945
A	MET	84	0.288513	0.317652	0.303082	0.331945		0.27253	0.135697	0.200614	0.331945		0.341467	0.183389	0.283838	0.331945		0.374258	0.162603	0.281893	0.331945		0.435479	0.16751	0.311215	0.331945
A	PRO	85	0.352343	0.242681	0.305345	0.331945		0.295451	0.277561	0.287625	0.331945		0.30696	0.184118	0.239982	0.331945		0.404844	0.173826	0.291184	0.331945		0.431002	0.163977	0.30341	0.331945
A	SER	86	0.245499	0.27235	0.254449	0.331945		0.356517	0.25206	0.301138	0.331945		0.402586	0.226504	0.296396	0.331945		0.39341	0.176949	0.272707	0.331945		0.443006	0.203897	0.328406	0.331945
A	LYS	87	0.471709	0.241149	0.34362	0.331945		0.457357	0.19073	0.291183	0.331945		0.457724	0.214847	0.322491	0.331945		0.446451	0.258707	0.342726	0.331945		0.431625	0.214742	0.334032	0.331945
A	PHE	88	0.654864	0.058691	0.275481	0.331945		0.563593	0.186401	0.350887	0.331945		0.496861	0.250123	0.358131	0.331945		0.474688	0.265833	0.363232	0.331945		0.413289	0.198134	0.305467	0.331945
A	THR	89	0.564207	0.259363	0.433559	0.331945		0.589032	0.245706	0.397528	0.331945		0.544995	0.269159	0.396566	0.331945		0.469435	0.245367	0.358517	0.331945		0.431122	0.226344	0.331557	0.331945
A	ILE	90	0.548025	0.419064	0.483544	0.331945		0.532801	0.348652	0.454576	0.331945		0.513767	0.240814	0.38231	0.331945		0.497585	0.21429	0.357693	0.331945		0.441825	0.201734	0.330047	0.331945
A	CYS	91	0.486171	0.36753	0.446624	0.331945		0.449922	0.295338	0.400836	0.331945		0.471304	0.240038	0.37695	0.331945		0.483469	0.202279	0.348662	0.331945		0.419225	0.196726	0.315531	0.331945
A	ALA	92	0.315568	0.09942	0.272339	0.331945		0.414762	0.173922	0.322548	0.331945		0.433042	0.21958	0.346318	0.331945		0.447952	0.200601	0.350232	0.331945		0.440901	0.191102	0.323964	0.331945
A	ASN	93	0.442547	0.054815	0.248681	0.331945		0.377005	0.103769	0.267141	0.331945		0.404686	0.145156	0.306905	0.331945		0.382171	0.190348	0.309105	0.331945		0.396718	0.157088	0.285431	0.331945
A	VAL	94	0.3729	0.157073	0.280403	0.331945		0.40723	0.086277	0.271853	0.331945		0.3282	0.109168	0.246713	0.331945		0.373015	0.160551	0.289628	0.331945		0.365888	0.15679	0.27403	0.331945
A	SER	95	0.406242	0.046943	0.286476	0.331945		0.294295	0.130535	0.237515	0.331945		0.361873	0.131381	0.261687	0.331945		0.301519	0.089046	0.214361	0.331945		0.335211	0.091329	0.234397	0.331945
A	LEU	96	0.103743	0.18759	0.145666	0.331945		0.331306	0.148339	0.259784	0.331945		0.270503	0.093817	0.195901	0.331945		0.301543	0.082759	0.196895	0.331945		0.321786	0.061632	0.211281	0.331945
A	ASP	97	0.483934	0.210485	0.347209	0.331945		0.191125	0.088357	0.137543	0.331945		0.25907	0.073485	0.169836	0.331945		0.270715	0.009113	0.161026	0.331945		0.300497	0.049174	0.19261	0.331945
A	GLU	98	-0.014301	-0.133004	-0.080247	0.331945		0.261789	0.044298	0.139012	0.331945		0.223173	-0.028044	0.112061	0.331945		0.274637	-0.000127	0.15372	0.331945		0.309373	0.069576	0.203791	0.331945
A	ARG	99	0.315735	0.055413	0.150075	0.331945		0.176062	-0.179432	0.022476	0.331945		0.282494	-0.047084	0.12878	0.331945		0.252602	0.026095	0.147259	0.331945		0.314287	0.033193	0.175299	0.331945
A	SER	100	0.226753	-0.460705	-0.0024	0.331945		0.314279	-0.104301	0.125646	0.331945		0.236107	-0.043082	0.107587	0.331945		0.29681	0.045559	0.182925	0.331945		0.313368	0.036648	0.175166	0.331945
A	LYS	101	0.40035	0.09239	0.229261	0.331945		0.293034	-0.045939	0.156036	0.331945		0.321608	0.048287	0.202703	0.331945		0.29862	-0.033852	0.124077	0.331945		0.327354	0.066471	0.192828	0.331945
A	LEU	102	0.251998	0.230497	0.241248	0.331945		0.355184	0.215576	0.288613	0.331945		0.357781	-0.031874	0.159742	0.331945		0.352491	0.013016	0.175388	0.331945		0.357011	0.058508	0.205818	0.331945
A	ALA	103	0.413204	0.323841	0.395331	0.331945		0.387268	0.069648	0.190617	0.331945		0.384989	0.099281	0.216008	0.331945		0.387397	0.058671	0.222629	0.331945		0.320167	0.062813	0.188385	0.331945
A	TYR	104	0.496601	-0.345394	-0.064729	0.331945		0.424199	0.057839	0.203178	0.331945		0.416935	0.155802	0.266308	0.331945		0.416429	0.138772	0.264194	0.331945		0.366732	0.107639	0.235574	0.331945
A	ASP	105	0.362793	0.195069	0.278931	0.331945		0.473158	0.074891	0.231654	0.331945		0.452531	0.129703	0.27577	0.331945		0.370472	0.162407	0.253649	0.331945		0.361496	0.082567	0.230898	0.331945
A	VAL	106	0.56008	0.374997	0.480758	0.331945		0.450949	0.223356	0.349416	0.331945		0.38562	0.116501	0.227793	0.331945		0.405602	0.180919	0.281876	0.331945		0.386255	0.11954	0.248555	0.331945
A	THR	107	0.429975	0.100003	0.288559	0.331945		0.356236	0.244277	0.308254	0.331945		0.385882	0.257597	0.328506	0.331945		0.38345	0.103173	0.239491	0.331945		0.385807	0.114226	0.247228	0.331945
A	THR	108	0.078653	0.257832	0.155444	0.331945		0.335512	0.239306	0.294281	0.331945		0.364951	0.174507	0.292447	0.331945		0.383808	0.144801	0.276142	0.331945		0.404812	0.058351	0.224526	0.331945
A	PRO	109	0.497909	0.360082	0.43884	0.331945		0.278233	0.132512	0.230972	0.331945		0.352756	0.088708	0.23466	0.331945		0.388468	0.121781	0.266962	0.331945		0.391088	0.051392	0.212154	0.331945
A	CYS	110	0.258138	-0.220377	0.098633	0.331945		0.418385	0.028569	0.2431	0.331945		0.345844	0.075494	0.219883	0.331945		0.374322	0.013336	0.19707	0.331945		0.397955	0.085556	0.253636	0.331945
A	GLU	111	0.499107	-0.053999	0.191826	0.331945		0.38422	-0.080149	0.168377	0.331945		0.422325	-0.052896	0.187097	0.331945		0.350359	0.034377	0.192883	0.331945		0.411984	0.062907	0.25798	0.331945
A	ILE	112	0.395415	0.03393	0.214672	0.331945		0.451859	-0.134729	0.132671	0.331945		0.375191	-0.075455	0.151179	0.331945		0.420858	0.001887	0.226614	0.331945		0.413842	0.063043	0.257775	0.331945
A	LYS	113	0.461056	-0.384118	-0.008485	0.331945		0.372903	-0.0343	0.155145	0.331945		0.437992	-0.025299	0.209765	0.331945		0.423601	-0.057277	0.210596	0.331945		0.426845	0.093763	0.278371	0.331945
A	ALA	114	0.262239	0.247287	0.259248	0.331945		0.431813	-0.035475	0.214109	0.331945		0.441592	-0.025313	0.236743	0.331945		0.469655	0.027991	0.264864	0.331945		0.458366	0.107343	0.30236	0.331945
A	CYS	115	0.572143	0.030406	0.391564	0.331945		0.450497	0.074541	0.325843	0.331945		0.478613	0.043201	0.28951	0.331945		0.480213	0.098265	0.311049	0.331945		0.459745	0.111813	0.30439	0.331945
A	SER	116	0.517109	-0.054072	0.326716	0.331945		0.55659	0.117611	0.398929	0.331945		0.501004	0.207608	0.39423	0.331945		0.484494	0.151591	0.340284	0.331945		0.462814	0.152955	0.318944	0.331945
A	LEU	117	0.580516	0.376499	0.478508	0.331945		0.55688	0.253449	0.440113	0.331945		0.533632	0.239593	0.426245	0.331945		0.491926	0.26493	0.407378	0.331945		0.451081	0.175772	0.3299	0.331945
A	THR	118	0.573014	0.437919	0.515116	0.331945		0.526302	0.40721	0.470982	0.331945		0.52182	0.315364	0.440167	0.331945		0.496163	0.262772	0.407302	0.331945		0.430661	0.146058	0.302492	0.331945
A	CYS	119	0.425377	0.407212	0.419322	0.331945		0.503825	0.41813	0.465203	0.331945		0.476778	0.372613	0.426567	0.331945		0.467291	0.286569	0.395986	0.331945		0.444752	0.206454	0.344004	0.331945
A	LEU	120	0.513083	0.409259	0.461171	0.331945		0.41012	0.349549	0.379738	0.331945		0.434682	0.336711	0.393336	0.331945		0.417817	0.252448	0.336909	0.331945		0.462503	0.205239	0.351864	0.331945
A	LYS	121	0.291899	0.232176	0.25872	0.331945		0.391673	0.279474	0.344081	0.331945		0.354238	0.190543	0.272948	0.331945		0.422895	0.238695	0.332572	0.331945		0.458453	0.224956	0.351489	0.331945
A	SER	122	0.370035	0.196988	0.312352	0.331945		0.277576	0.045415	0.161416	0.331945		0.392375	0.165147	0.278713	0.331945		0.406393	0.209554	0.308371	0.331945		0.436419	0.232284	0.337094	0.331945
A	LYS	123	0.170794	-0.292918	-0.086824	0.331945		0.38563	0.061434	0.224559	0.331945		0.381258	0.130081	0.255621	0.331945		0.420995	0.186708	0.303817	0.331945		0.431368	0.223865	0.331924	0.331945
A	ASN	124	0.616062	0.280232	0.448147	0.331945		0.414784	0.073747	0.235678	0.331945		0.428397	0.133104	0.281366	0.331945		0.386945	0.132033	0.261988	0.331945		0.426408	0.214288	0.324985	0.331945
A	MET	125	0.457497	0.233926	0.345712	0.331945		0.533719	0.253816	0.393767	0.331945		0.409336	0.099014	0.252568	0.331945		0.420239	0.139421	0.285263	0.331945		0.44338	0.219204	0.334893	0.331945
A	LEU	126	0.527597	0.24729	0.387443	0.331945		0.419942	0.169252	0.300506	0.331945		0.480169	0.214376	0.354262	0.331945		0.441441	0.15879	0.303325	0.331945		0.440533	0.179646	0.313691	0.331945
A	THR	127	0.274731	0.02654	0.168363	0.331945		0.442429	0.185907	0.325817	0.331945		0.460647	0.224843	0.35239	0.331945		0.504481	0.266535	0.391201	0.331945		0.453074	0.163726	0.312302	0.331945
A	THR	128	0.52496	0.283892	0.421645	0.331945		0.43938	0.214333	0.342931	0.331945		0.491562	0.270317	0.388909	0.331945		0.485296	0.222804	0.359743	0.331945		0.460593	0.169537	0.317591	0.331945
A	VAL	129	0.518449	0.332566	0.438785	0.331945		0.551828	0.359251	0.462913	0.331945		0.482396	0.215683	0.357009	0.331945		0.481346	0.197537	0.345134	0.331945		0.502286	0.226458	0.36924	0.331945
A	LYS	130	0.612074	0.461295	0.528308	0.331945		0.53743	0.255994	0.398346	0.331945		0.513419	0.221785	0.372026	0.331945		0.470653	0.199482	0.342717	0.331945		0.433598	0.194268	0.319133	0.331945
A	ASP	131	0.481767	-0.025879	0.227944	0.331945		0.507895	0.164156	0.333233	0.331945		0.498976	0.217188	0.361803	0.331945		0.521323	0.243293	0.387425	0.331945		0.393524	0.14934	0.27843	0.331945
A	LEU	132	0.429844	0.057051	0.243448	0.331945		0.454786	0.09736	0.28064	0.331945		0.521171	0.217318	0.37031	0.331945		0.426399	0.192185	0.312471	0.331945		0.366352	0.143566	0.261957	0.331945
A	THR	133	0.452745	0.260907	0.370529	0.331945		0.504004	0.217058	0.365099	0.331945		0.370854	0.110287	0.24404	0.331945		0.354718	0.107493	0.235214	0.331945		0.374568	0.162838	0.274089	0.331945
A	MET	134	0.629423	0.333216	0.48132	0.331945		0.31422	0.17342	0.249603	0.331945		0.277837	0.063407	0.178049	0.331945		0.299951	0.067848	0.189204	0.331945		0.382586	0.172235	0.282699	0.331945
A	LYS	135	-0.139508	-0.073862	-0.103038	0.331945		0.168866	-0.000308	0.092089	0.331945		0.23761	0.088753	0.170608	0.331945		0.283285	0.105621	0.199757	0.331945		0.370994	0.141612	0.262951	0.331945
A	THR	136	0.016683	-0.260279	-0.102015	0.331945		0.035293	-0.05012	0.000397	0.331945		0.220081	0.084277	0.156865	0.331945		0.309473	0.152793	0.238743	0.331945		0.338103	0.111631	0.231196	0.331945
A	LEU	137	0.228705	0.183782	0.206243	0.331945		0.203496	0.054011	0.135348	0.331945		0.216829	0.095085	0.16387	0.331945		0.300644	0.114908	0.217461	0.331945		0.33654	0.09781	0.223504	0.331945
A	ASN	138	0.365101	0.23853	0.301815	0.331945		0.402323	0.269855	0.341468	0.331945		0.322918	0.109001	0.22879	0.331945		0.246479	0.086092	0.174274	0.331945		0.350616	0.116703	0.239989	0.331945
A	PRO	139	0.613163	0.387254	0.516345	0.331945		0.456401	0.207167	0.346573	0.331945		0.369636	0.187357	0.284994	0.331945		0.332776	0.071228	0.20947	0.331945		0.357189	0.13091	0.249133	0.331945
A	THR	140	0.39094	-0.004282	0.221559	0.331945		0.418125	0.171491	0.305638	0.331945		0.416809	0.115019	0.272412	0.331945		0.413919	0.14625	0.284726	0.331945		0.325323	0.126928	0.230922	0.331945
A	HIS	141	0.250273	0.1315	0.179009	0.331945		0.368594	-0.016896	0.1813	0.331945		0.460726	0.120288	0.297005	0.331945		0.456253	0.179594	0.322565	0.331945		0.381362	0.147377	0.268835	0.331945
A	ASP	142	0.46457	-0.177906	0.143332	0.331945		0.433176	0.072822	0.24904	0.331945		0.443102	0.126274	0.287959	0.331945		0.443939	0.186862	0.319591	0.331945		0.411179	0.156347	0.294101	0.331945
A	ILE	143	0.584684	0.264874	0.424779	0.331945		0.524766	0.168051	0.346408	0.331945		0.420694	0.185013	0.299847	0.331945		0.424476	0.153123	0.290685	0.331945		0.418649	0.154609	0.296228	0.331945
A	ILE	144	0.525044	0.417185	0.471114	0.331945		0.462875	0.323823	0.392298	0.331945		0.466023	0.188929	0.326845	0.331945		0.417866	0.130648	0.284164	0.331945		0.43128	0.135173	0.286884	0.331945
A	ALA	145	0.278898	0.28941	0.281001	0.331945		0.426954	0.285892	0.355372	0.331945		0.442044	0.192188	0.333362	0.331945		0.426524	0.135385	0.291397	0.331945		0.356716	0.134372	0.250692	0.331945
A	LEU	146	0.47692	0.151082	0.314001	0.331945		0.366831	0.092961	0.256972	0.331945		0.387282	0.172145	0.294334	0.331945		0.432162	0.164334	0.299355	0.331945		0.330434	0.123734	0.229666	0.331945
A	CYS	147	0.344674	-0.16161	0.175913	0.331945		0.377489	0.051376	0.239852	0.331945		0.383082	0.093656	0.239918	0.331945		0.319059	0.180559	0.255562	0.331945		0.331613	0.128195	0.233565	0.331945
A	GLU	148	0.310874	0.164657	0.229642	0.331945		0.38653	0.009263	0.20153	0.331945		0.285894	0.111463	0.207364	0.331945		0.258601	0.103632	0.18687	0.331945		0.288684	0.108356	0.204704	0.331945
A	PHE	149	0.504043	0.024743	0.199034	0.331945		0.202625	0.189281	0.182301	0.331945		0.210878	0.056986	0.142617	0.331945		0.256364	0.088083	0.178427	0.331945		0.254883	0.108797	0.187655	0.331945
A	GLU	150	-0.207041	0.378445	0.118229	0.331945		0.132947	0.093962	0.10251	0.331945		0.19459	0.125421	0.151815	0.331945		0.18714	0.00991	0.108692	0.331945		0.217313	0.109471	0.164467	0.331945
A	ASN	151	0.10184	-0.121302	-0.009731	0.331945		0.052679	0.145902	0.110133	0.331945		0.130886	0.013264	0.071058	0.331945		0.168311	0.071529	0.117453	0.331945		0.195276	0.085593	0.141747	0.331945
A	ILE	152	0.263237	0.180565	0.221901	0.331945		0.119143	-0.112289	0.012677	0.331945		0.072652	0.062261	0.0787	0.331945		0.139869	0.108664	0.115512	0.331945		0.196906	0.09524	0.146185	0.331945
A	VAL	153	-0.007648	-0.396129	-0.17414	0.331945		0.156155	0.018054	0.095	0.331945		0.136416	0.071492	0.098264	0.331945		0.073075	0.10895	0.091518	0.331945		0.206942	0.135697	0.164875	0.331945
A	THR	154	0.212875	0.269726	0.23724	0.331945		0.105668	0.099398	0.09305	0.331945		0.123345	0.101102	0.106425	0.331945		0.173344	0.09163	0.126459	0.331945		0.228827	0.14677	0.182093	0.331945
A	SER	155	0.111776	0.424598	0.21605	0.331945		0.120378	0.240358	0.161455	0.331945		0.169667	0.116429	0.134609	0.331945		0.223806	0.149446	0.18235	0.331945		0.234513	0.171285	0.203135	0.331945
A	LYS	156	0.036484	0.02675	0.031076	0.331945		0.214369	0.236182	0.203316	0.331945		0.262211	0.252337	0.245738	0.331945		0.265003	0.164574	0.210513	0.331945		0.297002	0.181488	0.236457	0.331945
A	LYS	157	0.494847	0.257199	0.36282	0.331945		0.328801	0.189121	0.258467	0.331945		0.329959	0.255685	0.282098	0.331945		0.347036	0.263223	0.296889	0.331945		0.336804	0.218033	0.276312	0.331945
A	VAL	158	0.455072	0.283413	0.381504	0.331945		0.500511	0.275692	0.387788	0.331945		0.42092	0.229647	0.324987	0.331945		0.385245	0.294787	0.332251	0.331945		0.3693	0.239343	0.300098	0.331945
A	ILE	159	0.551614	0.286464	0.419039	0.331945		0.524424	0.288095	0.410346	0.331945		0.509691	0.322433	0.415726	0.331945		0.446372	0.274228	0.362625	0.331945		0.422527	0.317142	0.363088	0.331945
A	ILE	160	0.566585	0.294408	0.430496	0.331945		0.532845	0.357184	0.444768	0.331945		0.518654	0.32713	0.428896	0.331945		0.52983	0.329689	0.427264	0.331945		0.455759	0.341603	0.391813	0.331945
A	PRO	161	0.480337	0.49068	0.48477	0.331945		0.528861	0.355258	0.447979	0.331945		0.551778	0.353443	0.449305	0.331945		0.541688	0.358612	0.449541	0.331945		0.506995	0.29966	0.41199	0.331945
A	THR	162	0.539662	0.280685	0.428672	0.331945		0.546897	0.395448	0.465664	0.331945		0.557026	0.388082	0.469248	0.331945		0.559309	0.395096	0.47407	0.331945		0.562038	0.314198	0.446829	0.331945
A	TYR	163	0.620693	0.414978	0.483549	0.331945		0.579402	0.385107	0.476992	0.331945		0.559393	0.43696	0.493791	0.331945		0.57699	0.348919	0.476778	0.331945		0.562493	0.327499	0.456367	0.331945
A	LEU	164	0.577852	0.459658	0.518755	0.331945		0.592322	0.471145	0.518504	0.331945		0.598402	0.331469	0.484436	0.331945		0.587757	0.333527	0.474466	0.331945		0.538288	0.309515	0.434828	0.331945
A	ARG	165	0.578422	0.5388	0.553208	0.331945		0.610552	0.320561	0.50332	0.331945		0.61886	0.312665	0.481564	0.331945		0.590545	0.321075	0.472032	0.331945		0.483056	0.275757	0.389975	0.331945
A	SER	166	0.675382	-0.036774	0.437997	0.331945		0.631919	0.229563	0.468504	0.331945		0.594692	0.310372	0.478401	0.331945		0.540424	0.293204	0.431447	0.331945		0.454466	0.240668	0.358135	0.331945
A	ILE	167	0.641953	0.186665	0.414309	0.331945		0.605728	0.184468	0.440014	0.331945		0.516885	0.235559	0.403566	0.331945		0.443764	0.221797	0.351748	0.331945		0.412285	0.209592	0.322243	0.331945
A	SER	168	0.499849	0.403513	0.467737	0.331945		0.44354	0.225256	0.342208	0.331945		0.390014	0.110825	0.278055	0.331945		0.397226	0.14305	0.289105	0.331945		0.357166	0.180841	0.278626	0.331945
A	VAL	169	0.188817	0.085591	0.144577	0.331945		0.210912	0.134744	0.179322	0.331945		0.305355	0.099865	0.206507	0.331945		0.31693	0.087341	0.222926	0.331945		0.29017	0.149523	0.232586	0.331945
A	ARG	170	-0.05593	-0.084871	-0.074347	0.331945		0.128325	-0.030284	0.050163	0.331945		0.180235	0.092299	0.141636	0.331945		0.210925	0.087512	0.153054	0.331945		0.233119	0.142315	0.200456	0.331945
A	ASN	171	0.252087	-0.091572	0.080257	0.331945		0.070836	-0.009202	0.031955	0.331945		0.066935	0.004482	0.037866	0.331945		0.102609	0.070914	0.090597	0.331945		0.196135	0.085273	0.155624	0.331945
A	LYS	172	0.01635	0.148837	0.089954	0.331945		0.067263	0.007229	0.0397	0.331945		0.00592	0.001459	0.004372	0.331945		0.0241	0.067609	0.047395	0.331945		0.138776	0.065549	0.106293	0.331945
A	ASP	173	-0.066648	-0.035577	-0.051112	0.331945		-0.055519	0.061246	0.005317	0.331945		0.007163	0.094508	0.052308	0.331945		0.02164	0.042715	0.035321	0.331945		0.088998	0.079234	0.089473	0.331945
A	LEU	174	-0.11626	0.070479	-0.022891	0.331945		-0.077541	0.138426	0.030442	0.331945		-0.008935	0.09509	0.048268	0.331945		0.035978	0.018592	0.030992	0.331945		0.057649	0.07756	0.071501	0.331945
A	ASN	175	-0.049715	0.380374	0.16533	0.331945		0.001874	0.12073	0.067499	0.331945		-0.003318	0.014576	0.009347	0.331945		0.013451	0.079844	0.052282	0.331945		0.059688	0.103015	0.084578	0.331945
A	THR	176	0.171597	-0.088663	0.060057	0.331945		0.05544	0.012658	0.040246	0.331945		0.028891	0.08913	0.065426	0.331945		0.033259	0.113597	0.07801	0.331945		0.096347	0.107485	0.107988	0.331945
A	LEU	177	0.044436	-0.253736	-0.10465	0.331945		0.103477	-0.001734	0.061564	0.331945		0.083144	0.152055	0.124015	0.331945		0.072958	0.170907	0.126515	0.331945		0.083437	0.147926	0.120175	0.331945
A	GLU	178	0.094398	0.337196	0.229286	0.331945		0.097946	0.156187	0.131563	0.331945		0.135336	0.149098	0.148633	0.331945		0.139183	0.155739	0.155952	0.331945		0.110096	0.144492	0.132407	0.331945
A	ASN	179	0.155004	0.385103	0.270053	0.331945		0.153549	0.362631	0.262586	0.331945		0.17048	0.159692	0.173255	0.331945		0.162011	0.151867	0.162949	0.331945		0.140694	0.166754	0.158531	0.331945
A	ILE	180	0.211245	0.365593	0.288419	0.331945		0.237856	0.238333	0.247214	0.331945		0.183609	0.281094	0.237047	0.331945		0.181726	0.1804	0.186442	0.331945		0.182394	0.1885	0.189848	0.331945
A	THR	181	0.347319	-0.035697	0.183169	0.331945		0.222881	0.227724	0.228631	0.331945		0.226649	0.235868	0.236092	0.331945		0.213939	0.246548	0.235142	0.331945		0.225339	0.167325	0.199343	0.331945
A	THR	182	0.110078	0.353276	0.214306	0.331945		0.255665	0.142882	0.207329	0.331945		0.249634	0.200708	0.229331	0.331945		0.249373	0.242618	0.248329	0.331945		0.241203	0.19675	0.220297	0.331945
A	THR	183	0.309598	0.111066	0.224513	0.331945		0.229869	0.224548	0.225022	0.331945		0.275873	0.189526	0.235966	0.331945		0.287614	0.208668	0.24829	0.331945		0.266586	0.247325	0.258851	0.331945
A	GLU	184	0.269931	0.209302	0.236248	0.331945		0.307322	0.210016	0.260784	0.331945		0.290946	0.226156	0.253288	0.331945		0.306879	0.190013	0.248595	0.331945		0.297259	0.249481	0.27404	0.331945
A	PHE	185	0.342438	0.309681	0.321593	0.331945		0.345019	0.222146	0.275873	0.331945		0.338151	0.202503	0.268538	0.331945		0.303498	0.23834	0.268062	0.331945		0.326747	0.237524	0.284271	0.331945
A	LYS	186	0.422687	0.147454	0.26978	0.331945		0.370409	0.230715	0.293976	0.331945		0.340962	0.240808	0.287523	0.331945		0.349458	0.239431	0.29407	0.331945		0.358664	0.215209	0.289072	0.331945
A	ASN	187	0.346101	0.235011	0.290556	0.331945		0.364146	0.228352	0.293258	0.331945		0.373336	0.271131	0.319545	0.331945		0.373711	0.259789	0.316653	0.331945		0.386904	0.247527	0.326086	0.331945
A	ALA	188	0.323652	0.302591	0.31944	0.331945		0.367185	0.299506	0.335451	0.331945		0.400721	0.259909	0.331746	0.331945		0.415483	0.24705	0.331651	0.331945		0.432823	0.238664	0.344378	0.331945
A	ILE	189	0.431802	0.360916	0.396359	0.331945		0.411606	0.305693	0.366132	0.331945		0.42865	0.254443	0.346036	0.331945		0.460557	0.248496	0.370041	0.331945		0.462125	0.265658	0.371237	0.331945
A	THR	190	0.479366	0.253571	0.382597	0.331945		0.491167	0.244872	0.373395	0.331945		0.491022	0.271401	0.405991	0.331945		0.488058	0.263971	0.390861	0.331945		0.476898	0.282736	0.387469	0.331945
A	ASN	191	0.562333	0.120128	0.34123	0.331945		0.566553	0.231166	0.438051	0.331945		0.54933	0.26204	0.425207	0.331945		0.528889	0.288684	0.423634	0.331945		0.489656	0.307832	0.406133	0.331945
A	ALA	192	0.657959	0.319798	0.590327	0.331945		0.611828	0.231904	0.449026	0.331945		0.589354	0.271457	0.449927	0.331945		0.544429	0.302194	0.437256	0.331945		0.494152	0.325738	0.416789	0.331945
A	LYS	193	0.615192	0.255785	0.415522	0.331945		0.635024	0.327862	0.508603	0.331945		0.579967	0.300174	0.456367	0.331945		0.551711	0.334311	0.455905	0.331945		0.499068	0.343592	0.427701	0.331945
A	ILE	194	0.63192	0.408002	0.519961	0.331945		0.559848	0.353649	0.450093	0.331945		0.564056	0.393296	0.493501	0.331945		0.550678	0.347289	0.456533	0.331945		0.480064	0.316083	0.40908	0.331945
A	ILE	195	0.432433	0.39716	0.414796	0.331945		0.51571	0.463632	0.487219	0.331945		0.526891	0.39822	0.452834	0.331945		0.527514	0.391758	0.466441	0.331945		0.424386	0.313454	0.379926	0.331945
A	PRO	196	0.482776	0.585734	0.526901	0.331945		0.462448	0.442438	0.442896	0.331945		0.483889	0.433344	0.451848	0.331945		0.449892	0.346072	0.398481	0.331945		0.425193	0.295292	0.369783	0.331945
A	TYR	197	0.472136	0.344419	0.386991	0.331945		0.451698	0.453853	0.441494	0.331945		0.380426	0.351744	0.370777	0.331945		0.3362	0.356958	0.34993	0.331945		0.400637	0.312381	0.366049	0.331945
A	SER	198	0.40018	0.431405	0.410589	0.331945		0.328974	0.258608	0.304062	0.331945		0.257809	0.338709	0.302951	0.331945		0.315674	0.306357	0.314367	0.331945		0.396187	0.308588	0.354854	0.331945
A	GLY	199	0.114606		0.114606	0.331945		0.111377		0.200287	0.331945		0.258902		0.251774	0.331945		0.295644		0.297991	0.331945		0.392217		0.35554	0.331945
A	LEU	200	-0.180655	0.331987	0.075666	0.331945		0.140732	0.128594	0.153764	0.331945		0.222919	0.225059	0.234409	0.331945		0.313677	0.249684	0.289459	0.331945		0.390614	0.303563	0.35319	0.331945
A	LEU	201	0.488244	0.053796	0.27102	0.331945		0.199936	0.231296	0.215616	0.331945		0.264685	0.194393	0.245727	0.331945		0.327875	0.239712	0.294613	0.331945		0.395043	0.286659	0.348706	0.331945
A	LEU	202	0.29222	0.308105	0.300162	0.331945		0.463158	0.213327	0.346121	0.331945		0.356067	0.249316	0.307419	0.331945		0.358461	0.225781	0.306545	0.331945		0.380429	0.248915	0.324179	0.331945
A	VAL	203	0.609009	0.278079	0.467182	0.331945		0.490916	0.286933	0.396804	0.331945		0.515055	0.249697	0.391109	0.331945		0.410825	0.255955	0.342383	0.331945		0.391037	0.229231	0.321577	0.331945
A	ILE	204	0.57152	0.274614	0.423067	0.331945		0.59827	0.295527	0.461454	0.331945		0.513638	0.281181	0.409999	0.331945		0.482635	0.232893	0.368302	0.331945		0.406603	0.217617	0.324026	0.331945
A	THR	205	0.61428	0.333889	0.494113	0.331945		0.555653	0.27324	0.42755	0.331945		0.519597	0.25367	0.401387	0.331945		0.497005	0.243479	0.38078	0.331945		0.408381	0.216216	0.318249	0.331945
A	VAL	206	0.48116	0.211217	0.36547	0.331945		0.472485	0.238552	0.372228	0.331945		0.515561	0.223634	0.379623	0.331945		0.536889	0.242843	0.400404	0.331945		0.458127	0.186036	0.344693	0.331945
A	THR	207	0.322015	0.170552	0.257102	0.331945		0.464002	0.169889	0.326979	0.331945		0.515539	0.229442	0.382516	0.331945		0.469054	0.200916	0.340959	0.331945		0.446044	0.201853	0.350039	0.331945
A	ASP	208	0.588831	0.127899	0.358365	0.331945		0.494085	0.200701	0.350999	0.331945		0.419515	0.159582	0.293907	0.331945		0.439772	0.161686	0.332885	0.331945		0.457976	0.173708	0.336664	0.331945
A	ASN	209	0.571408	0.303651	0.43753	0.331945		0.431466	0.138714	0.282321	0.331945		0.396593	0.117339	0.294123	0.331945		0.402779	0.146527	0.309414	0.331945		0.458373	0.184801	0.339184	0.331945
A	LYS	210	0.134161	-0.015408	0.051067	0.331945		0.357373	0.096081	0.285049	0.331945		0.403255	0.128785	0.308666	0.331945		0.394538	0.116142	0.279068	0.331945		0.460757	0.190771	0.33946	0.331945
A	GLY	211	0.36655		0.36655	0.331945		0.285346		0.249145	0.331945		0.370183		0.267602	0.331945		0.436161		0.313038	0.331945		0.440017		0.314818	0.331945
A	ALA	212	0.355326	0.22778	0.329817	0.331945		0.381783	0.075433	0.283138	0.331945		0.378578	0.122198	0.279075	0.331945		0.437434	0.179275	0.322715	0.331945		0.431167	0.146693	0.297115	0.331945
A	PHE	213	0.423472	-0.001482	0.153047	0.331945		0.46406	0.2088	0.325919	0.331945		0.471294	0.193337	0.354082	0.331945		0.410968	0.144463	0.292076	0.331945		0.443536	0.168007	0.313318	0.331945
A	LYS	214	0.61338	0.400102	0.494892	0.331945		0.544865	0.246301	0.358014	0.331945		0.475214	0.20533	0.325383	0.331945		0.446631	0.146704	0.309171	0.331945		0.43306	0.168299	0.306496	0.331945
A	TYR	215	0.597744	0.340283	0.426103	0.331945		0.532423	0.266783	0.38135	0.331945		0.480908	0.159829	0.293566	0.331945		0.459707	0.204563	0.318998	0.331945		0.437808	0.159167	0.310674	0.331945
A	ILE	216	0.386145	0.059966	0.223055	0.331945		0.455896	0.133509	0.273297	0.331945		0.48783	0.241128	0.350024	0.331945		0.476602	0.190752	0.312356	0.331945		0.474512	0.167638	0.331693	0.331945
A	LYS	217	0.3838	0.000279	0.170732	0.331945		0.409342	0.155085	0.276375	0.331945		0.459873	0.187329	0.30771	0.331945		0.505197	0.219993	0.359562	0.331945		0.464262	0.20974	0.333553	0.331945
A	PRO	218	0.458081	0.405012	0.435337	0.331945		0.438492	0.178799	0.296464	0.331945		0.465051	0.159913	0.319188	0.331945		0.494415	0.173945	0.329188	0.331945		0.497163	0.2192	0.351254	0.331945
A	GLN	219	0.473594	0.131107	0.283323	0.331945		0.518437	0.246441	0.400717	0.331945		0.495403	0.163473	0.331031	0.331945		0.44528	0.191494	0.323603	0.331945		0.523836	0.235918	0.381689	0.331945
A	SER	220	0.623635	0.203205	0.483491	0.331945		0.545045	0.137359	0.349696	0.331945		0.469404	0.256043	0.374286	0.331945		0.492579	0.230333	0.366671	0.331945		0.511305	0.204734	0.360908	0.331945
A	GLN	221	0.537908	0.077766	0.282273	0.331945		0.471781	0.248032	0.384257	0.331945		0.521234	0.241408	0.392126	0.331945		0.540162	0.256352	0.41197	0.331945		0.512203	0.20605	0.365916	0.331945
A	PHE	222	0.2538	0.463125	0.387007	0.331945		0.502981	0.290909	0.397939	0.331945		0.569891	0.251669	0.433026	0.331945		0.542655	0.206648	0.387823	0.331945		0.51367	0.200598	0.38221	0.331945
A	ILE	223	0.717234	0.331837	0.524536	0.331945		0.562638	0.325792	0.466455	0.331945		0.540271	0.222444	0.389589	0.331945		0.561801	0.238598	0.416089	0.331945		0.520258	0.240396	0.407837	0.331945
A	VAL	224	0.71688	0.182415	0.487823	0.331945		0.636548	0.190444	0.426221	0.331945		0.554213	0.277843	0.429372	0.331945		0.53018	0.209569	0.404489	0.331945		0.535613	0.214153	0.394311	0.331945
A	ASP	225	0.475532	0.057079	0.266306	0.331945		0.60001	0.198084	0.411773	0.331945		0.58391	0.185218	0.432428	0.331945		0.518518	0.261038	0.428825	0.331945		0.527613	0.212139	0.391033	0.331945
A	LEU	226	0.607619	0.354759	0.481189	0.331945		0.495146	0.137279	0.383261	0.331945		0.531718	0.206461	0.418047	0.331945		0.57183	0.211497	0.414474	0.331945		0.491177	0.196894	0.357876	0.331945
A	GLY	227	0.402288		0.402288	0.331945		0.488727		0.445368	0.331945		0.513739		0.377793	0.331945		0.524452		0.374866	0.331945		0.491511		0.35894	0.331945
A	ALA	228	0.456273	0.438052	0.452629	0.331945		0.495182	0.184796	0.380489	0.331945		0.49575	0.203621	0.373986	0.331945		0.453875	0.158669	0.322143	0.331945		0.51582	0.182011	0.359023	0.331945
A	TYR	229	0.626985	0.116335	0.286552	0.331945		0.489615	0.221115	0.328818	0.331945		0.418794	0.13977	0.301501	0.331945		0.463311	0.164214	0.326096	0.331945		0.479691	0.165637	0.335318	0.331945
A	LEU	230	0.385588	0.108957	0.247273	0.331945		0.411804	0.086932	0.217529	0.331945		0.446654	0.158948	0.279839	0.331945		0.450965	0.153719	0.312771	0.331945		0.460938	0.150129	0.314717	0.331945
A	GLU	231	0.222838	0.035503	0.118763	0.331945		0.383337	0.080117	0.220004	0.331945		0.459638	0.127596	0.266896	0.331945		0.439183	0.175394	0.292985	0.331945		0.453705	0.162848	0.314445	0.331945
A	LYS	232	0.541585	0.09589	0.293976	0.331945		0.42854	0.137562	0.266886	0.331945		0.398205	0.134674	0.262343	0.331945		0.446944	0.114504	0.26564	0.331945		0.419456	0.130891	0.277893	0.331945
A	GLU	233	0.521197	0.281293	0.387917	0.331945		0.460866	0.176303	0.315226	0.331945		0.423206	0.115248	0.265131	0.331945		0.413942	0.126026	0.26232	0.331945		0.399915	0.120849	0.246749	0.331945
A	SER	234	0.319815	0.151726	0.263786	0.331945		0.450536	0.148282	0.304305	0.331945		0.457833	0.147544	0.294041	0.331945		0.39184	0.110922	0.238298	0.331945		0.399435	0.074173	0.226092	0.331945
A	ILE	235	0.510597	0.011825	0.261211	0.331945		0.408795	0.120179	0.26277	0.331945		0.395692	0.129013	0.251069	0.331945		0.386769	0.09007	0.229861	0.331945		0.369937	0.060136	0.214274	0.331945
A	TYR	236	0.395972	0.196984	0.263313	0.331945		0.379149	0.070681	0.201213	0.331945		0.32892	0.050661	0.185427	0.331945		0.373826	0.065602	0.220065	0.331945		0.346	0.07888	0.211677	0.331945
A	TYR	237	0.230878	0.003235	0.079116	0.331945		0.271396	0.029918	0.134046	0.331945		0.355154	0.00524	0.17775	0.331945		0.342586	0.019979	0.187012	0.331945		0.32556	0.1035	0.22072	0.331945
A	VAL	238	0.187338	-0.110464	0.059708	0.331945		0.289734	-0.06087	0.121408	0.331945		0.313538	-0.00474	0.156817	0.331945		0.314367	0.043323	0.180572	0.331945		0.299449	0.116883	0.21655	0.331945
A	THR	239	0.450988	-0.075382	0.225401	0.331945		0.313613	-0.074639	0.147219	0.331945		0.2588	0.018891	0.147897	0.331945		0.241138	0.085395	0.174433	0.331945		0.290869	0.087131	0.194298	0.331945
A	THR	240	0.302514	-0.038071	0.156549	0.331945		0.291928	0.067228	0.20022	0.331945		0.212223	0.07951	0.17572	0.331945		0.220908	0.091983	0.17226	0.331945		0.307536	0.08377	0.200926	0.331945
A	ASN	241	0.122281	0.315137	0.218709	0.331945		0.140929	0.194465	0.19783	0.331945		0.225628	0.150222	0.213399	0.331945		0.248899	0.084953	0.181407	0.331945		0.297157	0.119883	0.213448	0.331945
A	TRP	242	-0.002008	0.306329	0.218233	0.331945		0.124879	0.288187	0.228349	0.331945		0.220794	0.156104	0.196948	0.331945		0.294016	0.117128	0.220977	0.331945		0.278233	0.088503	0.193493	0.331945
A	LYS	243	0.254364	0.243096	0.248104	0.331945		0.226391	0.167817	0.20316	0.331945		0.260922	0.186669	0.232977	0.331945		0.286222	0.186335	0.245771	0.331945		0.289667	0.130239	0.224837	0.331945
A	HIS	244	0.426818	-0.045973	0.143143	0.331945		0.394779	0.10396	0.242649	0.331945		0.315751	0.205456	0.269027	0.331945		0.269836	0.170602	0.229664	0.331945		0.31702	0.181854	0.262004	0.331945
A	THR	245	0.503154	0.114757	0.336698	0.331945		0.442134	0.159285	0.292933	0.331945		0.353716	0.114549	0.234142	0.331945		0.303316	0.191631	0.258978	0.331945		0.306727	0.222405	0.272818	0.331945
A	ALA	246	0.396429	0.40907	0.398957	0.331945		0.362465	0.125208	0.25982	0.331945		0.374171	0.158398	0.269302	0.331945		0.373349	0.213198	0.294737	0.331945		0.32901	0.259594	0.300342	0.331945
A	THR	247	0.187813	-0.148204	0.043806	0.331945		0.313628	0.241069	0.288889	0.331945		0.386452	0.259052	0.334382	0.331945		0.385264	0.231424	0.308486	0.331945		0.383768	0.237258	0.313244	0.331945
A	ARG	248	0.356642	0.462339	0.423904	0.331945		0.344226	0.257145	0.312085	0.331945		0.353374	0.310237	0.335912	0.331945		0.402523	0.290992	0.353653	0.331945		0.429039	0.217189	0.322504	0.331945
A	PHE	249	0.488224	0.4573	0.468545	0.331945		0.39421	0.430106	0.412265	0.331945		0.383615	0.302623	0.347984	0.331945		0.434159	0.284519	0.357072	0.331945		0.445482	0.23677	0.340572	0.331945
A	ALA	250	0.337765	0.370678	0.344347	0.331945		0.457874	0.39966	0.42407	0.331945		0.490975	0.346153	0.411349	0.331945		0.44838	0.238305	0.345805	0.331945		0.435124	0.260573	0.351103	0.331945
A	ILE	251	0.547632	0.371001	0.459317	0.331945		0.536669	0.270375	0.388098	0.331945		0.518841	0.2708	0.390585	0.331945		0.483726	0.324975	0.403384	0.331945		0.389382	0.250141	0.320747	0.331945
A	LYS	252	0.724611	0.069445	0.36063	0.331945		0.589406	0.17534	0.380012	0.331945		0.508243	0.271037	0.386248	0.331945		0.477475	0.289763	0.379824	0.331945		0.353343	0.212953	0.250529	0.331945
A	PRO	253	0.495973	0.085574	0.320088	0.331945		0.55194	0.204501	0.375859	0.331945		0.503267	0.240073	0.369175	0.331945		0.407728	0.224435	0.313287	0.331945		0.33627	0.226426	0.23229	0.331945
A	MET	254	0.435236	0.458485	0.446861	0.331945		0.414697	0.253306	0.341976	0.331945		0.39374	0.165873	0.277869	0.331945		0.359476	0.171481	0.210746	0.331945		0.303847	0.184395	0.14099	0.331945
A	GLU	255	0.312882	0.21586	0.258981	0.331945		0.249372	0.224782	0.236209	0.331945		0.248818	0.151984	0.131055	0.331945		0.281243	0.118481	0.122725	0.331945		0.259463	0.142822	0.085094	0.331945
A	K	1256			0.002787	0.331945
A	HOH	2001			-0.373442	0.331945
A	HOH	2002			-0.156827	0.331945
A	HOH	2003			-0.5804	0.331945
A	HOH	2004			-0.146302	0.331945
A	HOH	2005			-0.332556	0.331945
A	HOH	2006			0.096761	0.331945
A	HOH	2007			-0.149157	0.331945
A	HOH	2008			0.043244	0.331945
A	HOH	2009			-0.087461	0.331945
A	HOH	2010			0.320207	0.331945
A	HOH	2011			0.024198	0.331945
A	HOH	2012			-0.155516	0.331945
A	HOH	2013			-0.638115	0.331945
A	HOH	2014			-0.059249	0.331945
A	HOH	2015			-0.478364	0.331945
A	HOH	2016			-0.538288	0.331945
A	HOH	2017			0.169644	0.331945
A	HOH	2018			-0.174685	0.331945
A	HOH	2019			-0.09425	0.331945
A	HOH	2020			-0.103147	0.331945
A	HOH	2021			-0.311016	0.331945
A	HOH	2022			-0.027225	0.331945
A	HOH	2023			0.013895	0.331945
A	HOH	2024			-0.134485	0.331945
A	HOH	2025			0.247199	0.331945
A	HOH	2026			-0.21772	0.331945
A	HOH	2027			-0.112394	0.331945
A	HOH	2028			-0.154332	0.331945
A	HOH	2029			0.084451	0.331945
A	HOH	2030			0.258913	0.331945
A	HOH	2031			-0.515141	0.331945
A	HOH	2032			-0.190953	0.331945
A	HOH	2033			-0.403336	0.331945
A	HOH	2034			-0.274678	0.331945
A	HOH	2035			-0.147655	0.331945
A	HOH	2036			0.05491	0.331945
A	HOH	2037			0.150154	0.331945
A	HOH	2038			0.287549	0.331945
A	HOH	2039			-0.532471	0.331945
A	HOH	2040			-0.27866	0.331945
A	HOH	2041			-0.230819	0.331945
A	HOH	2042			0.607437	0.331945
A	HOH	2043			-0.183117	0.331945
A	HOH	2044			-0.231655	0.331945
A	HOH	2045			-0.020563	0.331945
A	HOH	2046			-0.335397	0.331945
A	HOH	2047			0.263282	0.331945
A	HOH	2048			-0.186836	0.331945
A	HOH	2049			-0.299845	0.331945
A	HOH	2050			0.040935	0.331945
A	HOH	2051			-0.191918	0.331945
A	HOH	2052			-0.57975	0.331945
A	HOH	2053			0.050314	0.331945
A	HOH	2054			0.030579	0.331945
A	HOH	2055			-0.264221	0.331945
A	HOH	2056			-0.287312	0.331945
A	HOH	2057			-0.521754	0.331945
A	HOH	2058			-0.101792	0.331945
A	HOH	2059			-0.196026	0.331945
A	HOH	2060			-0.670149	0.331945
A	HOH	2061			-0.040573	0.331945
A	HOH	2062			-0.251704	0.331945
A	HOH	2063			-0.40695	0.331945
A	HOH	2064			-0.242769	0.331945
A	HOH	2065			-0.008295	0.331945
A	HOH	2066			0.362836	0.331945
A	HOH	2067			0.464538	0.331945
A	HOH	2068			0.16609	0.331945
A	HOH	2069			-0.071679	0.331945
A	HOH	2070			-0.084169	0.331945
A	HOH	2071			-0.016694	0.331945
A	HOH	2072			-0.084981	0.331945
A	HOH	2073			-0.268287	0.331945
A	HOH	2074			-0.340498	0.331945
A	HOH	2075			-0.497995	0.331945
A	HOH	2076			-0.08456	0.331945
A	HOH	2077			-0.026154	0.331945
A	HOH	2078			0.3154	0.331945
A	HOH	2079			-0.668933	0.331945
A	HOH	2080			-0.12539	0.331945
A	HOH	2081			0.28542	0.331945
A	HOH	2082			0.215867	0.331945
A	HOH	2083			-0.126915	0.331945
A	HOH	2084			-0.014267	0.331945
A	HOH	2085			-0.000643	0.331945
A	HOH	2086			-0.231503	0.331945
A	HOH	2087			-0.1513	0.331945
A	HOH	2088			-0.062915	0.331945
A	HOH	2089			0.155688	0.331945
A	HOH	2090			-0.372554	0.331945
A	HOH	2091			-0.507628	0.331945
A	HOH	2092			0.106374	0.331945
A	HOH	2093			0.070858	0.331945
A	HOH	2094			-0.355546	0.331945
A	HOH	2095			0.058722	0.331945
A	HOH	2096			0.05896	0.331945
A	HOH	2097			-0.156423	0.331945
A	HOH	2098			-0.188569	0.331945
A	HOH	2099			0.025886	0.331945
A	HOH	2100			0.094668	0.331945
A	HOH	2101			0.091767	0.331945
A	HOH	2102			0.001681	0.331945
A	HOH	2103			0.006018	0.331945
A	HOH	2104			-0.049205	0.331945
A	HOH	2105			-0.091702	0.331945
A	HOH	2106			-0.516956	0.331945
A	HOH	2107			-0.232838	0.331945
A	HOH	2108			-0.52054	0.331945
A	HOH	2109			-0.098667	0.331945
A	HOH	2110			-0.426388	0.331945
A	HOH	2111			-0.533792	0.331945
A	HOH	2112			-0.429821	0.331945
A	HOH	2113			-0.367422	0.331945
A	HOH	2114			-0.340181	0.331945
A	HOH	2115			-0.37703	0.331945
A	HOH	2116			-0.175658	0.331945
A	HOH	2117			0.306512	0.331945
A	HOH	2118			-0.257488	0.331945
A	HOH	2119			0.148989	0.331945
A	HOH	2120			-0.515514	0.331945
A	HOH	2121			-0.042797	0.331945
A	HOH	2122			0.170476	0.331945
A	HOH	2123			0.196277	0.331945
A	HOH	2124			-0.39133	0.331945
A	HOH	2125			-0.495694	0.331945
A	HOH	2126			-0.317737	0.331945
A	HOH	2127			0.086204	0.331945
A	HOH	2128			-0.359072	0.331945
A	HOH	2129			-0.318098	0.331945
A	HOH	2130			-0.148533	0.331945
A	HOH	2131			0.005579	0.331945
A	HOH	2132			-0.263757	0.331945
A	HOH	2133			0.380044	0.331945
A	HOH	2134			-0.626185	0.331945
A	HOH	2135			0.201237	0.331945
A	HOH	2136			-0.029518	0.331945
A	HOH	2137			-0.059695	0.331945
A	HOH	2138			-0.146724	0.331945
A	HOH	2139			-0.084665	0.331945
A	HOH	2140			0.215675	0.331945
A	HOH	2141			-0.707201	0.331945
A	HOH	2142			0.137656	0.331945
A	HOH	2143			-0.125562	0.331945
A	HOH	2144			0.069019	0.331945
A	HOH	2145			0.1093	0.331945
A	HOH	2146			-0.287854	0.331945
A	HOH	2147			-0.48713	0.331945
A	HOH	2148			-0.15626	0.331945
A	HOH	2149			-0.335872	0.331945
A	HOH	2150			-0.442958	0.331945
A	HOH	2151			-0.436459	0.331945
A	HOH	2152			-0.297546	0.331945
A	HOH	2153			-0.57691	0.331945
A	HOH	2154			0.00549	0.331945
A	HOH	2155			-0.38719	0.331945
A	HOH	2156			-0.55156	0.331945
A	HOH	2157			0.203515	0.331945
A	HOH	2158			0.021491	0.331945
A	HOH	2159			0.214686	0.331945
A	HOH	2160			-0.072807	0.331945
A	HOH	2161			-0.503788	0.331945
A	HOH	2162			-0.107312	0.331945
A	HOH	2163			-0.328893	0.331945
A	HOH	2164			-0.231001	0.331945
A	HOH	2165			-0.161941	0.331945
A	HOH	2166			-0.052793	0.331945
A	HOH	2167			-0.18495	0.331945
A	HOH	2168			-0.001535	0.331945
A	HOH	2169			-0.108458	0.331945
A	HOH	2170			-0.06917	0.331945
A	HOH	2171			-0.644885	0.331945
A	HOH	2172			-0.176607	0.331945
A	HOH	2173			-0.101841	0.331945
A	HOH	2174			-0.072273	0.331945
A	HOH	2175			-0.233068	0.331945
A	HOH	2176			0.056425	0.331945
A	HOH	2177			0.10412	0.331945
A	HOH	2178			-0.102753	0.331945
A	HOH	2179			-0.135635	0.331945
A	HOH	2180			0.144901	0.331945
A	HOH	2181			0.062268	0.331945
A	HOH	2182			0.016149	0.331945
A	HOH	2183			-0.133809	0.331945
Map: rsv_m.mrc
Resolution entered (RES): 4.6
Model: 4v23q2.pdb
Sigma: 0.6
expectedQ = -0.0019064058*POWER(RES,3) + 0.0499875375*POWER(RES,2) - 0.4513945578*RES + 1.5361860733
Chain	Type	# residues	Avg. Q	ExpectedQ@4.60
A	Water	183	-0.16	0.331945
A	Protein	255	0.27	0.331945
A	K	1	0.11	0.331945
Protein - Chain A								Average over 3 residues					Average over 5 residues					Average over 7 residues					Average over 11 residues
Chain	Res	Res #	Q_backBone	Q_sideChain	Q_residue	ExpectedQ@4.60		Q_backBone	Q_sideChain	Q_residue	ExpectedQ@4.60		Q_backBone	Q_sideChain	Q_residue	ExpectedQ@4.60		Q_backBone	Q_sideChain	Q_residue	ExpectedQ@4.60		Q_backBone	Q_sideChain	Q_residue	ExpectedQ@4.60
A	MET	1	0.097066	-0.15966	-0.031297	0.331945		0.145341	-0.147343	-0.01013	0.331945		0.233626	-0.040923	0.095939	0.331945		0.201742	-0.092861	0.039349	0.331945		0.29587	-0.071686	0.10356	0.331945
A	GLU	2	0.193617	-0.135026	0.011038	0.331945		0.233626	-0.040923	0.095939	0.331945		0.201742	-0.092861	0.039349	0.331945		0.247815	-0.013555	0.106892	0.331945		0.342598	-0.069722	0.123721	0.331945
A	THR	3	0.410196	0.171916	0.308076	0.331945		0.236634	-0.070595	0.062898	0.331945		0.247815	-0.013555	0.106892	0.331945		0.29587	-0.071686	0.10356	0.331945		0.356108	-0.036227	0.148813	0.331945
A	TYR	4	0.106089	-0.248675	-0.13042	0.331945		0.31613	0.075637	0.184906	0.331945		0.335631	-0.054091	0.130531	0.331945		0.342598	-0.069722	0.123721	0.331945		0.363257	0.006657	0.17428	0.331945
A	VAL	5	0.432106	0.30367	0.377062	0.331945		0.358114	-0.102449	0.111181	0.331945		0.421501	-0.038674	0.177261	0.331945		0.393114	-0.018593	0.174543	0.331945		0.374833	-0.021897	0.162648	0.331945
A	ASN	6	0.536145	-0.362341	0.086902	0.331945		0.530406	-0.03887	0.236216	0.331945		0.429597	-0.033408	0.180538	0.331945		0.425519	0.050657	0.226969	0.331945		0.345919	-0.019907	0.153024	0.331945
A	LYS	7	0.622966	-0.057941	0.244685	0.331945		0.536596	-0.074012	0.218683	0.331945		0.492469	0.086272	0.282225	0.331945		0.43535	-0.013743	0.191238	0.331945		0.376188	0.032817	0.194667	0.331945
A	LEU	8	0.450678	0.198244	0.324461	0.331945		0.498031	0.163344	0.315721	0.331945		0.501851	-0.03024	0.218405	0.331945		0.428306	0.021782	0.217981	0.331945		0.407927	0.098694	0.244831	0.331945
A	HIS	9	0.42045	0.349728	0.378017	0.331945		0.450048	0.089694	0.253479	0.331945		0.405978	0.042228	0.21238	0.331945		0.428008	0.038443	0.225083	0.331945		0.417811	0.120332	0.257393	0.331945
A	GLU	10	0.479017	-0.278889	0.057958	0.331945		0.318749	0.023613	0.164252	0.331945		0.367389	0.137877	0.248799	0.331945		0.428951	0.174438	0.293074	0.331945		0.42461	0.168	0.289387	0.331945
A	GLY	11	0.056781		0.056781	0.331945		0.321939		0.180506	0.331945		0.385803		0.296474	0.331945		0.414087		0.32187	0.331945		0.438671		0.308536	0.331945
A	SER	12	0.430019	0.4203	0.426779	0.331945		0.343183	0.336641	0.348799	0.331945		0.405496	0.228193	0.310123	0.331945		0.375545	0.252339	0.307163	0.331945		0.419042	0.239645	0.326434	0.331945
A	THR	13	0.542748	0.589621	0.562837	0.331945		0.497228	0.473284	0.478625	0.331945		0.34587	0.339107	0.342834	0.331945		0.399306	0.286865	0.337118	0.331945		0.406884	0.275248	0.342606	0.331945
A	TYR	14	0.518915	0.409931	0.446259	0.331945		0.414183	0.425078	0.410203	0.331945		0.451869	0.457389	0.449018	0.331945		0.376621	0.346421	0.369379	0.331945		0.407657	0.249525	0.327384	0.331945
A	THR	15	0.180885	0.275681	0.221512	0.331945		0.428859	0.425674	0.418491	0.331945		0.42991	0.40093	0.420418	0.331945		0.4384	0.394093	0.421635	0.331945		0.396592	0.266192	0.334378	0.331945
A	ALA	16	0.586775	0.591409	0.587702	0.331945		0.362628	0.335032	0.364331	0.331945		0.419207	0.349745	0.392366	0.331945		0.442566	0.321948	0.383098	0.331945		0.386462	0.282488	0.341289	0.331945
A	ALA	17	0.320223	0.138006	0.28378	0.331945		0.465411	0.354372	0.431353	0.331945		0.40726	0.250817	0.334518	0.331945		0.407707	0.313869	0.367687	0.331945		0.428457	0.292945	0.367555	0.331945
A	VAL	18	0.489235	0.3337	0.422577	0.331945		0.42288	0.128999	0.287792	0.331945		0.43083	0.302294	0.381207	0.331945		0.386088	0.241074	0.323074	0.331945		0.419046	0.246685	0.339572	0.331945
A	GLN	19	0.459181	-0.084709	0.15702	0.331945		0.415717	0.260686	0.344851	0.331945		0.386992	0.164085	0.290461	0.331945		0.434351	0.218124	0.340817	0.331945		0.402358	0.172738	0.291614	0.331945
A	TYR	20	0.298736	0.533067	0.454956	0.331945		0.375166	0.11624	0.24865	0.331945		0.426691	0.15949	0.302848	0.331945		0.397169	0.120985	0.273855	0.331945		0.374831	0.154637	0.270426	0.331945
A	ASN	21	0.367583	-0.099637	0.133973	0.331945		0.395014	0.18282	0.311547	0.331945		0.394144	0.075037	0.242126	0.331945		0.402733	0.069298	0.238358	0.331945		0.331633	0.130223	0.237235	0.331945
A	VAL	22	0.518723	0.115031	0.345712	0.331945		0.404268	-0.02439	0.199551	0.331945		0.374143	0.047219	0.217782	0.331945		0.363717	0.051745	0.208444	0.331945		0.28202	0.103479	0.199183	0.331945
A	LEU	23	0.326499	-0.088565	0.118967	0.331945		0.401466	-0.065778	0.16666	0.331945		0.357621	-0.017228	0.169427	0.331945		0.256078	0.064865	0.165501	0.331945		0.272592	0.100223	0.187871	0.331945
A	GLU	24	0.359177	-0.2238	0.035301	0.331945		0.300599	-0.033845	0.122483	0.331945		0.225246	0.004124	0.113916	0.331945		0.219264	0.031173	0.124669	0.331945		0.237748	0.101545	0.168527	0.331945
A	LYS	25	0.216121	0.21083	0.213182	0.331945		0.093669	-0.001948	0.034967	0.331945		0.129708	0.040563	0.078599	0.331945		0.197682	0.060005	0.128294	0.331945		0.211882	0.1033	0.165766	0.331945
A	ASP	26	-0.294292	0.007126	-0.143583	0.331945		-0.012379	0.171727	0.079576	0.331945		0.10771	0.078714	0.086676	0.331945		0.138715	0.093321	0.108877	0.331945		0.203941	0.075103	0.143972	0.331945
A	ASP	27	0.041034	0.297224	0.169129	0.331945		-0.012249	0.135513	0.061632	0.331945		0.057066	0.193122	0.121574	0.331945		0.117024	0.096629	0.109974	0.331945		0.200981	0.113596	0.161739	0.331945
A	ASP	28	0.216512	0.102189	0.159351	0.331945		0.121167	0.249218	0.179424	0.331945		0.048773	0.137875	0.104267	0.331945		0.09591	0.160443	0.135677	0.331945		0.178644	0.118304	0.150992	0.331945
A	PRO	29	0.105955	0.348241	0.209791	0.331945		0.165708	0.128341	0.165262	0.331945		0.149908	0.181029	0.176027	0.331945		0.112896	0.176581	0.15228	0.331945		0.182953	0.145258	0.166623	0.331945
A	ALA	30	0.174658	-0.065407	0.126645	0.331945		0.163998	0.168578	0.183886	0.331945		0.208707	0.186343	0.208083	0.331945		0.193939	0.199394	0.205292	0.331945		0.182344	0.202408	0.198859	0.331945
A	SER	31	0.211381	0.222901	0.215221	0.331945		0.240356	0.160428	0.223758	0.331945		0.220006	0.199268	0.221713	0.331945		0.241491	0.186636	0.222689	0.331945		0.213742	0.2166	0.222943	0.331945
A	LEU	32	0.335027	0.32379	0.329408	0.331945		0.273139	0.237836	0.257376	0.331945		0.273594	0.171205	0.237937	0.331945		0.260916	0.229875	0.255624	0.331945		0.295492	0.253834	0.283658	0.331945
A	THR	33	0.273009	0.166818	0.227499	0.331945		0.32731	0.232844	0.282606	0.331945		0.309159	0.265258	0.290586	0.331945		0.325993	0.232545	0.293956	0.331945		0.331752	0.239505	0.294624	0.331945
A	ILE	34	0.373896	0.207924	0.29091	0.331945		0.333129	0.259866	0.302767	0.331945		0.379183	0.294064	0.343165	0.331945		0.387465	0.301418	0.35076	0.331945		0.326084	0.264631	0.307134	0.331945
A	TRP	35	0.352483	0.404857	0.389893	0.331945		0.429292	0.326571	0.386305	0.331945		0.43317	0.312646	0.382139	0.331945		0.420109	0.289519	0.361407	0.331945		0.371904	0.226409	0.309062	0.331945
A	VAL	36	0.561498	0.366933	0.478113	0.331945		0.506315	0.396163	0.464095	0.331945		0.466545	0.307205	0.394589	0.331945		0.394271	0.297345	0.356773	0.331945		0.352385	0.241469	0.298159	0.331945
A	PRO	37	0.604962	0.4167	0.524279	0.331945		0.535449	0.307748	0.430714	0.331945		0.422599	0.341334	0.3958	0.331945		0.44241	0.2632	0.357272	0.331945		0.368153	0.2651	0.316548	0.331945
A	MET	38	0.439887	0.139612	0.28975	0.331945		0.399671	0.311627	0.370332	0.331945		0.474099	0.245923	0.36402	0.331945		0.383275	0.247818	0.316673	0.331945		0.382682	0.239311	0.310918	0.331945
A	PHE	39	0.154164	0.378569	0.296967	0.331945		0.401345	0.148661	0.27257	0.331945		0.353788	0.192587	0.269741	0.331945		0.387896	0.258959	0.320617	0.331945		0.396478	0.272446	0.333002	0.331945
A	GLN	40	0.609983	-0.072197	0.230994	0.331945		0.241364	0.135541	0.178225	0.331945		0.309762	0.205816	0.248386	0.331945		0.378374	0.21227	0.290526	0.331945		0.381757	0.276134	0.326489	0.331945
A	SER	41	-0.040054	0.100252	0.006714	0.331945		0.318253	0.170301	0.218404	0.331945		0.320753	0.185916	0.243931	0.331945		0.352631	0.228641	0.282832	0.331945		0.373079	0.212117	0.289121	0.331945
A	SER	42	0.384832	0.482847	0.417504	0.331945		0.279874	0.207736	0.230565	0.331945		0.374873	0.216461	0.278622	0.331945		0.320071	0.244196	0.272764	0.331945		0.371964	0.19748	0.279982	0.331945
A	MET	43	0.494843	0.040108	0.267476	0.331945		0.434813	0.351417	0.385133	0.331945		0.29527	0.2806	0.276278	0.331945		0.334765	0.147354	0.227318	0.331945		0.348066	0.17387	0.255006	0.331945
A	PRO	44	0.424763	0.531296	0.47042	0.331945		0.377192	0.273301	0.319057	0.331945		0.354685	0.200684	0.270704	0.331945		0.326087	0.187085	0.248259	0.331945		0.324814	0.135291	0.22409	0.331945
A	ALA	45	0.211969	0.248498	0.219274	0.331945		0.297917	0.160155	0.222846	0.331945		0.387567	0.145299	0.262719	0.331945		0.380678	0.195191	0.282948	0.331945		0.349837	0.098816	0.213299	0.331945
A	ASP	46	0.257019	-0.29933	-0.021156	0.331945		0.339409	0.051696	0.1919	0.331945		0.357015	0.168676	0.259132	0.331945		0.352004	0.085533	0.216116	0.331945		0.346553	0.134184	0.231489	0.331945
A	LEU	47	0.549239	0.205921	0.37758	0.331945		0.382781	0.021195	0.201988	0.331945		0.308884	0.005465	0.154983	0.331945		0.342658	0.076567	0.203372	0.331945		0.396985	0.157273	0.270374	0.331945
A	LEU	48	0.342084	0.156995	0.249539	0.331945		0.358478	0.026052	0.192265	0.331945		0.352375	-0.048766	0.146782	0.331945		0.363958	0.045932	0.197752	0.331945		0.401042	0.131845	0.267347	0.331945
A	ILE	49	0.184111	-0.284759	-0.050324	0.331945		0.318539	-0.05014	0.125828	0.331945		0.415743	0.074471	0.237228	0.331945		0.407203	0.061036	0.228492	0.331945		0.396021	0.132224	0.265026	0.331945
A	LYS	50	0.429422	-0.022654	0.178268	0.331945		0.395798	0.003147	0.186341	0.331945		0.408833	0.104132	0.248604	0.331945		0.431838	0.132817	0.2864	0.331945		0.397227	0.091742	0.248365	0.331945
A	GLU	51	0.57386	0.316854	0.431079	0.331945		0.50599	0.216142	0.347935	0.331945		0.426309	0.113361	0.275536	0.331945		0.416178	0.109725	0.267023	0.331945		0.426449	0.110865	0.273534	0.331945
A	LEU	52	0.51469	0.354226	0.434457	0.331945		0.506004	0.291407	0.416578	0.331945		0.47741	0.179169	0.33399	0.331945		0.429883	0.099583	0.272397	0.331945		0.437907	0.129942	0.288801	0.331945
A	ALA	53	0.429462	0.203141	0.384198	0.331945		0.461256	0.200548	0.353534	0.331945		0.47913	0.200899	0.355767	0.331945		0.479783	0.205813	0.350462	0.331945		0.433266	0.145236	0.294128	0.331945
A	ASN	54	0.439616	0.044277	0.241946	0.331945		0.4357	0.111139	0.304433	0.331945		0.47104	0.229299	0.368777	0.331945		0.47316	0.196266	0.345965	0.331945		0.445786	0.140879	0.300617	0.331945
A	VAL	55	0.438022	0.085999	0.287155	0.331945		0.470349	0.196375	0.341744	0.331945		0.444714	0.140556	0.311243	0.331945		0.46235	0.204452	0.346692	0.331945		0.478893	0.189014	0.339705	0.331945
A	ASN	56	0.53341	0.458851	0.496131	0.331945		0.451498	0.151788	0.310024	0.331945		0.458459	0.17476	0.321638	0.331945		0.457366	0.16943	0.330472	0.331945		0.495462	0.187042	0.345973	0.331945
A	ILE	57	0.383061	-0.089486	0.146787	0.331945		0.471553	0.247841	0.359697	0.331945		0.466496	0.187718	0.337432	0.331945		0.474342	0.175369	0.329821	0.331945		0.490067	0.174994	0.33855	0.331945
A	LEU	58	0.498187	0.374159	0.436173	0.331945		0.453683	0.131246	0.301292	0.331945		0.488551	0.219462	0.35593	0.331945		0.498923	0.162709	0.330575	0.331945		0.502835	0.185303	0.352929	0.331945
A	VAL	59	0.479803	0.109067	0.320916	0.331945		0.508762	0.242648	0.37891	0.331945		0.504205	0.118822	0.306148	0.331945		0.50985	0.176757	0.33947	0.331945		0.509683	0.191921	0.354976	0.331945
A	LYS	60	0.548297	0.244718	0.379642	0.331945		0.546593	0.103146	0.315926	0.331945		0.530496	0.173586	0.346675	0.331945		0.527239	0.17801	0.353256	0.331945		0.518263	0.223445	0.375956	0.331945
A	GLN	61	0.61168	-0.044347	0.247221	0.331945		0.558163	0.128235	0.325429	0.331945		0.561885	0.192279	0.377966	0.331945		0.544629	0.230213	0.390388	0.331945		0.517155	0.257153	0.390127	0.331945
A	ILE	62	0.514512	0.184334	0.349423	0.331945		0.593776	0.202536	0.396425	0.331945		0.566882	0.225653	0.395125	0.331945		0.549745	0.232625	0.39561	0.331945		0.51728	0.21544	0.393641	0.331945
A	SER	63	0.655134	0.467622	0.59263	0.331945		0.558144	0.309298	0.449588	0.331945		0.564022	0.254917	0.413743	0.331945		0.542034	0.282299	0.413055	0.331945		0.538316	0.282864	0.437626	0.331945
A	THR	64	0.504787	0.275939	0.406709	0.331945		0.56464	0.3782	0.49069	0.331945		0.526853	0.355145	0.452905	0.331945		0.540104	0.24734	0.435219	0.331945		0.544412	0.256716	0.434854	0.331945
A	PRO	65	0.533999	0.391039	0.47273	0.331945		0.488206	0.374589	0.440824	0.331945		0.530908	0.318278	0.489977	0.331945		0.540502	0.346844	0.489991	0.331945		0.535445	0.2711	0.435155	0.331945
A	LYS	66	0.425832	0.45679	0.443031	0.331945		0.498206	0.28261	0.483516	0.331945		0.522773	0.35519	0.497577	0.331945		0.547749	0.332873	0.498027	0.331945		0.538872	0.282143	0.441198	0.331945
A	GLY	67	0.534786		0.534786	0.331945		0.525026		0.536148	0.331945		0.534864		0.49737	0.331945		0.508611		0.459683	0.331945		0.533971		0.453435	0.331945
A	PRO	68	0.614461	0.652181	0.630627	0.331945		0.571496	0.246239	0.523696	0.331945		0.504298	0.292558	0.467669	0.331945		0.52021	0.317147	0.465313	0.331945		0.502566	0.281882	0.428894	0.331945
A	SER	69	0.565242	0.086536	0.405674	0.331945		0.520291	0.335334	0.453509	0.331945		0.536328	0.27444	0.468286	0.331945		0.523608	0.282316	0.452327	0.331945		0.480556	0.238592	0.393403	0.331945
A	LEU	70	0.38117	0.267283	0.324227	0.331945		0.510798	0.240005	0.392006	0.331945		0.540927	0.303884	0.437695	0.331945		0.486925	0.215616	0.40039	0.331945		0.446558	0.240984	0.376114	0.331945
A	ARG	71	0.585983	0.366197	0.446119	0.331945		0.508311	0.260235	0.384058	0.331945		0.451846	0.171426	0.327464	0.331945		0.469531	0.214393	0.352882	0.331945		0.431274	0.196982	0.352495	0.331945
A	VAL	72	0.55778	0.147224	0.381828	0.331945		0.437606	0.16777	0.302473	0.331945		0.421402	0.152406	0.286775	0.331945		0.400437	0.164403	0.293725	0.331945		0.433346	0.138581	0.316311	0.331945
A	MET	73	0.169054	-0.01011	0.079472	0.331945		0.379953	0.04285	0.221177	0.331945		0.37133	0.1594	0.265236	0.331945		0.371956	0.138756	0.266189	0.331945		0.390856	0.124124	0.266961	0.331945
A	ILE	74	0.413025	-0.008564	0.202231	0.331945		0.237628	0.094526	0.166077	0.331945		0.327308	0.067563	0.218596	0.331945		0.381592	0.074056	0.226302	0.331945		0.380503	0.090856	0.25124	0.331945
A	ASN	75	0.130806	0.302252	0.216529	0.331945		0.303235	0.0669	0.21056	0.331945		0.305476	0.000994	0.151233	0.331945		0.307509	-0.000976	0.161417	0.331945		0.362937	0.083285	0.233813	0.331945
A	SER	76	0.365874	-0.092987	0.21292	0.331945		0.3151	0.007881	0.158154	0.331945		0.285146	-0.028789	0.133724	0.331945		0.299337	0.018882	0.172257	0.331945		0.37526	0.053874	0.225269	0.331945
A	ARG	77	0.448622	-0.185621	0.045013	0.331945		0.293967	-0.145877	0.083287	0.331945		0.302656	0.03017	0.184819	0.331945		0.328332	0.020792	0.191472	0.331945		0.374286	0.057185	0.233871	0.331945
A	SER	78	0.067404	-0.159024	-0.008072	0.331945		0.338866	-0.019472	0.164882	0.331945		0.350898	-0.029629	0.184308	0.331945		0.343146	0.01398	0.195473	0.331945		0.33595	0.022549	0.192851	0.331945
A	ALA	79	0.500572	0.286229	0.457704	0.331945		0.313331	0.043487	0.221203	0.331945		0.381068	-0.02228	0.187772	0.331945		0.40664	0.028319	0.241789	0.331945		0.333403	0.054296	0.207451	0.331945
A	VAL	80	0.372018	0.003256	0.213977	0.331945		0.463105	0.077747	0.30064	0.331945		0.406397	0.095367	0.286917	0.331945		0.373812	0.008208	0.201459	0.331945		0.318349	0.074793	0.210371	0.331945
A	LEU	81	0.516724	-0.056243	0.23024	0.331945		0.488003	0.116544	0.328318	0.331945		0.420132	0.080419	0.274654	0.331945		0.329872	0.083167	0.229324	0.331945		0.322212	0.067555	0.207935	0.331945
A	ALA	82	0.575267	0.402619	0.540737	0.331945		0.409357	0.037537	0.233863	0.331945		0.348225	0.090993	0.231127	0.331945		0.355591	0.136871	0.263956	0.331945		0.339017	0.069475	0.207202	0.331945
A	GLN	83	0.136079	-0.233764	-0.069389	0.331945		0.284128	0.169318	0.237139	0.331945		0.323309	0.133723	0.235202	0.331945		0.308836	0.127787	0.225675	0.331945		0.354208	0.09634	0.229821	0.331945
A	MET	84	0.141039	0.339099	0.240069	0.331945		0.174852	0.107412	0.13501	0.331945		0.254623	0.189499	0.227102	0.331945		0.334368	0.117055	0.224371	0.331945		0.411394	0.148354	0.28283	0.331945
A	PRO	85	0.247437	0.216902	0.234351	0.331945		0.187256	0.259547	0.221386	0.331945		0.249717	0.094603	0.159924	0.331945		0.348509	0.140789	0.233455	0.331945		0.420962	0.153733	0.284458	0.331945
A	SER	86	0.173291	0.222639	0.18974	0.331945		0.323822	0.122559	0.209647	0.331945		0.345644	0.163334	0.232567	0.331945		0.365822	0.14229	0.238354	0.331945		0.423177	0.182728	0.298792	0.331945
A	LYS	87	0.550739	-0.071863	0.204849	0.331945		0.446581	0.086889	0.229472	0.331945		0.456727	0.178139	0.299559	0.331945		0.432927	0.225028	0.31621	0.331945		0.407084	0.176125	0.300224	0.331945
A	PHE	88	0.615714	0.109891	0.293827	0.331945		0.620969	0.150385	0.357902	0.331945		0.528403	0.203839	0.34781	0.331945		0.469405	0.222614	0.335008	0.331945		0.403677	0.170762	0.29113	0.331945
A	THR	89	0.696455	0.413128	0.575029	0.331945		0.639329	0.289472	0.448154	0.331945		0.573022	0.223751	0.384194	0.331945		0.482585	0.173217	0.33667	0.331945		0.423903	0.197284	0.318324	0.331945
A	ILE	90	0.605817	0.345398	0.475608	0.331945		0.566218	0.360242	0.474097	0.331945		0.530813	0.212349	0.392421	0.331945		0.534657	0.1905	0.372523	0.331945		0.44955	0.170309	0.323429	0.331945
A	CYS	91	0.396383	0.322201	0.371655	0.331945		0.447299	0.179575	0.364416	0.331945		0.515229	0.259095	0.421797	0.331945		0.507204	0.209049	0.376079	0.331945		0.449244	0.161416	0.318631	0.331945
A	ALA	92	0.339698	-0.128873	0.245984	0.331945		0.424625	0.178982	0.352782	0.331945		0.447651	0.188065	0.352739	0.331945		0.479695	0.199404	0.376422	0.331945		0.449211	0.145786	0.311548	0.331945
A	ASN	93	0.537794	0.343619	0.440707	0.331945		0.412019	0.090909	0.305478	0.331945		0.411119	0.127461	0.316863	0.331945		0.415069	0.157397	0.320214	0.331945		0.39713	0.140896	0.285684	0.331945
A	VAL	94	0.358563	0.05798	0.229742	0.331945		0.439838	0.147992	0.322226	0.331945		0.380657	0.086836	0.278847	0.331945		0.353228	0.115299	0.268244	0.331945		0.350632	0.11665	0.253346	0.331945
A	SER	95	0.423156	0.042376	0.296229	0.331945		0.341931	0.073144	0.235849	0.331945		0.347302	0.122752	0.252014	0.331945		0.293437	0.05132	0.203772	0.331945		0.294786	0.081829	0.206962	0.331945
A	LEU	96	0.244073	0.119076	0.181575	0.331945		0.280051	0.070721	0.196541	0.331945		0.235313	0.028899	0.147943	0.331945		0.2598	0.047328	0.15979	0.331945		0.263036	0.072307	0.186245	0.331945
A	ASP	97	0.172925	0.050712	0.111818	0.331945		0.131616	0.014714	0.071248	0.331945		0.184448	-0.014061	0.089617	0.331945		0.194708	0.00254	0.106089	0.331945		0.256869	0.035582	0.163675	0.331945
A	GLU	98	-0.022152	-0.125647	-0.079649	0.331945		0.085004	-0.077252	-0.009907	0.331945		0.116247	-0.016515	0.043331	0.331945		0.180136	0.028636	0.108659	0.331945		0.260909	0.072703	0.174331	0.331945
A	ARG	99	0.104237	-0.156821	-0.061891	0.331945		0.054746	-0.084121	-0.025579	0.331945		0.118745	0.007801	0.056561	0.331945		0.166621	0.0109	0.083966	0.331945		0.243576	0.007068	0.121855	0.331945
A	SER	100	0.082151	0.030103	0.064802	0.331945		0.147651	0.037979	0.083546	0.331945		0.149869	-0.018697	0.058874	0.331945		0.18663	0.033812	0.109913	0.331945		0.237921	0.010222	0.118653	0.331945
A	LYS	101	0.256564	0.240655	0.247726	0.331945		0.22242	0.062994	0.145304	0.331945		0.231127	0.062324	0.147445	0.331945		0.211516	-0.027485	0.074434	0.331945		0.242109	0.036451	0.12899	0.331945
A	LEU	102	0.328545	-0.081777	0.123384	0.331945		0.323082	0.146113	0.244771	0.331945		0.279705	0.018014	0.132515	0.331945		0.257019	0.003703	0.113601	0.331945		0.265867	0.036908	0.143573	0.331945
A	ALA	103	0.384138	0.279461	0.363203	0.331945		0.353271	-0.060229	0.116683	0.331945		0.322549	0.030528	0.158459	0.331945		0.309159	0.073377	0.181005	0.331945		0.241273	0.059282	0.139902	0.331945
A	TYR	104	0.34713	-0.378371	-0.136537	0.331945		0.342545	-0.00208	0.140395	0.331945		0.36508	0.048576	0.190901	0.331945		0.369625	0.086806	0.220604	0.331945		0.260053	0.11253	0.174648	0.331945
A	ASP	105	0.296368	0.092671	0.194519	0.331945		0.370905	0.015066	0.155973	0.331945		0.400453	0.089753	0.234624	0.331945		0.319028	0.09483	0.195419	0.331945		0.261059	0.104406	0.179803	0.331945
A	VAL	106	0.469218	0.330897	0.409937	0.331945		0.423666	0.182558	0.315484	0.331945		0.304103	0.093225	0.176269	0.331945		0.29844	0.172238	0.221016	0.331945		0.299806	0.090145	0.18805	0.331945
A	THR	107	0.505413	0.124107	0.341996	0.331945		0.292339	0.250608	0.274454	0.331945		0.271563	0.260915	0.264089	0.331945		0.260035	0.097145	0.168388	0.331945		0.315809	0.085487	0.193803	0.331945
A	THR	108	-0.097613	0.296819	0.071429	0.331945		0.197409	0.293669	0.238663	0.331945		0.23535	0.193143	0.224147	0.331945		0.28307	0.133089	0.210111	0.331945		0.311066	0.110495	0.203516	0.331945
A	PRO	109	0.184428	0.46008	0.302565	0.331945		0.067373	0.170238	0.122934	0.331945		0.243181	0.101612	0.173263	0.331945		0.302531	0.14691	0.226751	0.331945		0.297203	0.112633	0.192853	0.331945
A	CYS	110	0.115305	-0.246186	-0.005192	0.331945		0.269368	0.029044	0.150964	0.331945		0.228618	0.114673	0.167065	0.331945		0.274981	0.127256	0.201079	0.331945		0.309667	0.168806	0.241872	0.331945
A	GLU	111	0.508371	-0.126763	0.155519	0.331945		0.352091	-0.061178	0.153778	0.331945		0.303414	0.093973	0.198825	0.331945		0.235872	0.152808	0.187353	0.331945		0.317114	0.151065	0.244009	0.331945
A	ILE	112	0.432597	0.189415	0.311006	0.331945		0.405779	0.085323	0.232251	0.331945		0.312858	0.062551	0.187495	0.331945		0.318993	0.144624	0.234672	0.331945		0.326048	0.14465	0.24437	0.331945
A	LYS	113	0.276367	0.193318	0.230229	0.331945		0.313537	0.228569	0.262383	0.331945		0.386643	0.159695	0.269067	0.331945		0.346686	0.064258	0.222596	0.331945		0.32405	0.157911	0.248912	0.331945
A	ALA	114	0.231648	0.302973	0.245913	0.331945		0.330749	0.245275	0.292936	0.331945		0.360626	0.164551	0.281568	0.331945		0.411285	0.136618	0.282468	0.331945		0.397373	0.155132	0.293453	0.331945
A	CYS	115	0.484232	0.239533	0.402665	0.331945		0.364721	0.146675	0.288869	0.331945		0.387606	0.178735	0.30215	0.331945		0.407722	0.193297	0.316244	0.331945		0.433929	0.154791	0.31335	0.331945
A	SER	116	0.378284	-0.102482	0.218029	0.331945		0.476671	0.132462	0.34487	0.331945		0.429018	0.194068	0.334495	0.331945		0.4472	0.204272	0.352012	0.331945		0.449671	0.22253	0.350677	0.331945
A	LEU	117	0.567497	0.260335	0.413916	0.331945		0.476404	0.142612	0.341299	0.331945		0.524477	0.186722	0.397588	0.331945		0.491511	0.241845	0.393613	0.331945		0.443703	0.254249	0.370102	0.331945
A	THR	118	0.48343	0.269983	0.391953	0.331945		0.586623	0.26552	0.455748	0.331945		0.54494	0.230082	0.421342	0.331945		0.499628	0.269841	0.416397	0.331945		0.435459	0.225025	0.348974	0.331945
A	CYS	119	0.708944	0.266242	0.561377	0.331945		0.592973	0.330852	0.491589	0.331945		0.526976	0.350368	0.458816	0.331945		0.493699	0.267358	0.411616	0.331945		0.462575	0.245215	0.373047	0.331945
A	LEU	120	0.586546	0.45633	0.521438	0.331945		0.527984	0.407173	0.496071	0.331945		0.502022	0.34273	0.449874	0.331945		0.488502	0.263133	0.391697	0.331945		0.457564	0.249443	0.3746	0.331945
A	LYS	121	0.288463	0.498948	0.405399	0.331945		0.439246	0.392475	0.432013	0.331945		0.473717	0.262322	0.387202	0.331945		0.489523	0.285287	0.403285	0.331945		0.469469	0.252969	0.378609	0.331945
A	SER	122	0.442729	0.222147	0.369202	0.331945		0.357699	0.196347	0.284398	0.331945		0.446858	0.292157	0.373933	0.331945		0.44568	0.296643	0.384863	0.331945		0.473403	0.273944	0.385683	0.331945
A	LYS	123	0.341905	-0.132055	0.078594	0.331945		0.453094	0.168502	0.314275	0.331945		0.364854	0.270786	0.322245	0.331945		0.432286	0.298369	0.368489	0.331945		0.443265	0.280916	0.373444	0.331945
A	ASN	124	0.574647	0.415413	0.49503	0.331945		0.36436	0.210945	0.278875	0.331945		0.430199	0.226661	0.330517	0.331945		0.408716	0.251499	0.336262	0.331945		0.427366	0.280759	0.364292	0.331945
A	MET	125	0.176527	0.349476	0.263001	0.331945		0.455454	0.347739	0.401596	0.331945		0.425965	0.20788	0.315846	0.331945		0.401218	0.228368	0.318245	0.331945		0.412443	0.308828	0.36431	0.331945
A	LEU	126	0.615187	0.278326	0.446757	0.331945		0.404424	0.252014	0.335202	0.331945		0.404779	0.301697	0.355984	0.331945		0.38205	0.234955	0.307114	0.331945		0.412588	0.294464	0.3572	0.331945
A	THR	127	0.421557	0.128239	0.295849	0.331945		0.42424	0.247865	0.34063	0.331945		0.35156	0.272266	0.315235	0.331945		0.411033	0.335963	0.376111	0.331945		0.416033	0.249419	0.335337	0.331945
A	THR	128	0.235976	0.337029	0.279284	0.331945		0.322028	0.244508	0.288805	0.331945		0.425212	0.317371	0.374949	0.331945		0.412961	0.319236	0.368711	0.331945		0.409095	0.26316	0.335352	0.331945
A	VAL	129	0.308551	0.268257	0.291282	0.331945		0.363105	0.393429	0.37738	0.331945		0.419803	0.32137	0.374244	0.331945		0.434366	0.269804	0.354698	0.331945		0.423068	0.316732	0.371518	0.331945
A	LYS	130	0.544788	0.575002	0.561573	0.331945		0.480493	0.380527	0.432029	0.331945		0.400763	0.296413	0.348056	0.331945		0.398826	0.283371	0.343641	0.331945		0.37884	0.278341	0.329729	0.331945
A	ASP	131	0.588141	0.298321	0.443231	0.331945		0.486429	0.292259	0.389904	0.331945		0.42685	0.303666	0.366071	0.331945		0.409405	0.330372	0.369438	0.331945		0.381144	0.233079	0.310524	0.331945
A	LEU	132	0.326359	0.003454	0.164907	0.331945		0.42697	0.225024	0.325833	0.331945		0.464261	0.341463	0.403099	0.331945		0.388285	0.28124	0.334589	0.331945		0.357794	0.236753	0.300686	0.331945
A	THR	133	0.366409	0.373296	0.36936	0.331945		0.396126	0.277998	0.336898	0.331945		0.372931	0.225085	0.297854	0.331945		0.373045	0.221717	0.300371	0.331945		0.367923	0.246024	0.308482	0.331945
A	MET	134	0.49561	0.457242	0.476426	0.331945		0.316719	0.274549	0.29371	0.331945		0.295677	0.135739	0.219558	0.331945		0.346408	0.185108	0.268508	0.331945		0.377776	0.222289	0.303939	0.331945
A	LYS	135	0.088137	-0.00689	0.035344	0.331945		0.261873	0.100649	0.187841	0.331945		0.302072	0.198796	0.254284	0.331945		0.338529	0.17538	0.259704	0.331945		0.392036	0.204494	0.304461	0.331945
A	THR	136	0.201871	-0.148407	0.051752	0.331945		0.216113	0.05448	0.141877	0.331945		0.335386	0.170182	0.256732	0.331945		0.341099	0.185735	0.268905	0.331945		0.351381	0.151619	0.256597	0.331945
A	LEU	137	0.358332	0.318738	0.338535	0.331945		0.364395	0.133518	0.257297	0.331945		0.305135	0.093921	0.20731	0.331945		0.355242	0.142766	0.258572	0.331945		0.341577	0.123797	0.237784	0.331945
A	ASN	138	0.532982	0.230224	0.381603	0.331945		0.411888	0.2083	0.316485	0.331945		0.38059	0.109802	0.259647	0.331945		0.298382	0.0765	0.195521	0.331945		0.364502	0.153998	0.264347	0.331945
A	PRO	139	0.344351	0.075938	0.229317	0.331945		0.447582	0.126226	0.302649	0.331945		0.359733	0.138159	0.256309	0.331945		0.354405	0.07638	0.224226	0.331945		0.383699	0.157599	0.27579	0.331945
A	THR	140	0.465412	0.072516	0.297028	0.331945		0.302451	0.047278	0.187136	0.331945		0.384127	0.072866	0.23586	0.331945		0.408214	0.145533	0.282133	0.331945		0.362809	0.145654	0.257736	0.331945
A	HIS	141	0.09759	-0.006619	0.035065	0.331945		0.347767	0.019389	0.189459	0.331945		0.393237	0.093954	0.250959	0.331945		0.439534	0.158986	0.304519	0.331945		0.400483	0.176939	0.292695	0.331945
A	ASP	142	0.480299	-0.007728	0.236285	0.331945		0.385474	0.107106	0.242816	0.331945		0.439881	0.161348	0.304143	0.331945		0.401368	0.172647	0.289695	0.331945		0.415949	0.189814	0.31033	0.331945
A	ILE	143	0.578533	0.335665	0.457099	0.331945		0.545468	0.246948	0.396208	0.331945		0.399963	0.212015	0.300303	0.331945		0.423968	0.209976	0.31692	0.331945		0.417472	0.178802	0.304689	0.331945
A	ILE	144	0.577571	0.412908	0.49524	0.331945		0.473976	0.358141	0.410056	0.331945		0.480956	0.280787	0.37727	0.331945		0.410623	0.198649	0.309593	0.331945		0.40748	0.156608	0.283179	0.331945
A	ALA	145	0.265823	0.32585	0.277829	0.331945		0.448649	0.358666	0.397655	0.331945		0.459295	0.280978	0.37916	0.331945		0.450266	0.227823	0.344082	0.331945		0.378887	0.14879	0.263029	0.331945
A	LEU	146	0.502551	0.337241	0.419896	0.331945		0.380123	0.218773	0.314488	0.331945		0.418605	0.253365	0.343037	0.331945		0.442089	0.22694	0.331039	0.331945		0.342576	0.133481	0.234668	0.331945
A	CYS	147	0.371995	-0.006774	0.245739	0.331945		0.416544	0.176023	0.314039	0.331945		0.387704	0.168001	0.272987	0.331945		0.363703	0.177551	0.266835	0.331945		0.347902	0.149321	0.246198	0.331945
A	GLU	148	0.375086	0.1976	0.276483	0.331945		0.390049	0.058971	0.222403	0.331945		0.340505	0.10082	0.218955	0.331945		0.290621	0.104867	0.193952	0.331945		0.324091	0.160546	0.240572	0.331945
A	PHE	149	0.423066	-0.013914	0.144988	0.331945		0.275992	0.057878	0.143047	0.331945		0.253195	0.014195	0.131988	0.331945		0.274956	0.082262	0.17739	0.331945		0.296651	0.157971	0.225365	0.331945
A	GLU	150	0.029825	-0.010052	0.007671	0.331945		0.172964	-0.03995	0.045906	0.331945		0.210029	0.049073	0.115218	0.331945		0.23436	0.050621	0.142318	0.331945		0.262109	0.171177	0.209234	0.331945
A	ASN	151	0.066001	-0.095884	-0.014941	0.331945		0.083998	0.02056	0.05154	0.331945		0.178687	0.032704	0.094801	0.331945		0.220746	0.095493	0.148616	0.331945		0.240283	0.168909	0.200214	0.331945
A	ILE	152	0.156166	0.167617	0.161891	0.331945		0.146848	0.062495	0.107115	0.331945		0.149413	0.096953	0.123769	0.331945		0.195392	0.147004	0.154519	0.331945		0.230222	0.131891	0.174342	0.331945
A	VAL	153	0.218377	0.115752	0.174395	0.331945		0.21708	0.196901	0.208705	0.331945		0.182971	0.210599	0.185794	0.331945		0.13863	0.191977	0.159321	0.331945		0.2477	0.140855	0.184892	0.331945
A	THR	154	0.276697	0.307335	0.289828	0.331945		0.230896	0.327087	0.260674	0.331945		0.174917	0.289955	0.224503	0.331945		0.190352	0.183419	0.177554	0.331945		0.250517	0.13511	0.184324	0.331945
A	SER	155	0.197612	0.558173	0.317799	0.331945		0.16668	0.388803	0.262076	0.331945		0.22206	0.242441	0.219186	0.331945		0.261531	0.210237	0.231373	0.331945		0.265532	0.145033	0.20221	0.331945
A	LYS	156	0.02573	0.3009	0.178602	0.331945		0.205075	0.263039	0.210569	0.331945		0.291235	0.237658	0.256665	0.331945		0.297233	0.205491	0.246851	0.331945		0.305189	0.188644	0.244022	0.331945
A	LYS	157	0.391883	-0.069956	0.135306	0.331945		0.327289	0.107594	0.225232	0.331945		0.317111	0.20307	0.252747	0.331945		0.350069	0.202561	0.270757	0.331945		0.346679	0.226354	0.284943	0.331945
A	VAL	158	0.564252	0.091838	0.361789	0.331945		0.454071	0.052093	0.255777	0.331945		0.395235	0.110484	0.257534	0.331945		0.377119	0.225753	0.296153	0.331945		0.38213	0.245768	0.309877	0.331945
A	ILE	159	0.406077	0.134397	0.270237	0.331945		0.51952	0.107158	0.324587	0.331945		0.483298	0.144239	0.315334	0.331945		0.423516	0.191574	0.312923	0.331945		0.406634	0.250623	0.32389	0.331945
A	ILE	160	0.588231	0.095239	0.341735	0.331945		0.486785	0.233104	0.359858	0.331945		0.5094	0.222015	0.375311	0.331945		0.497859	0.203041	0.349717	0.331945		0.427256	0.252594	0.333221	0.331945
A	PRO	161	0.466046	0.469676	0.467602	0.331945		0.525556	0.294613	0.414842	0.331945		0.505775	0.279881	0.390185	0.331945		0.511579	0.237201	0.377322	0.331945		0.462064	0.213858	0.343515	0.331945
A	THR	162	0.522392	0.318922	0.43519	0.331945		0.511523	0.389924	0.446317	0.331945		0.522144	0.286834	0.401845	0.331945		0.502905	0.271082	0.381705	0.331945		0.519207	0.188632	0.358083	0.331945
A	TYR	163	0.546131	0.381172	0.436159	0.331945		0.518815	0.289751	0.399963	0.331945		0.505206	0.333588	0.411993	0.331945		0.527823	0.270752	0.404676	0.331945		0.529074	0.232065	0.388469	0.331945
A	LEU	164	0.487923	0.169158	0.328541	0.331945		0.51253	0.293113	0.385724	0.331945		0.528097	0.26607	0.404679	0.331945		0.537262	0.26049	0.404264	0.331945		0.489113	0.243592	0.370575	0.331945
A	ARG	165	0.503537	0.329009	0.392474	0.331945		0.523988	0.210085	0.384015	0.331945		0.55448	0.206966	0.385412	0.331945		0.542173	0.251651	0.404543	0.331945		0.455909	0.219698	0.339927	0.331945
A	SER	166	0.580503	0.132086	0.431031	0.331945		0.579448	0.1615	0.387453	0.331945		0.545338	0.212293	0.39209	0.331945		0.485357	0.237325	0.365937	0.331945		0.417752	0.226049	0.324025	0.331945
A	ILE	167	0.654304	0.023406	0.338855	0.331945		0.57841	0.187766	0.413145	0.331945		0.472689	0.222189	0.359372	0.331945		0.413172	0.164523	0.294073	0.331945		0.379021	0.180983	0.281816	0.331945
A	SER	168	0.500423	0.407805	0.46955	0.331945		0.426469	0.216617	0.324451	0.331945		0.380148	0.130699	0.267499	0.331945		0.367541	0.163945	0.270968	0.331945		0.327276	0.127863	0.228062	0.331945
A	VAL	169	0.124678	0.21864	0.164948	0.331945		0.221978	0.166001	0.189204	0.331945		0.297749	0.137304	0.214655	0.331945		0.301321	0.113222	0.215372	0.331945		0.259609	0.089328	0.17746	0.331945
A	ARG	170	0.040834	-0.128441	-0.066887	0.331945		0.111339	0.085103	0.088289	0.331945		0.174887	0.127412	0.147544	0.331945		0.211706	0.056439	0.131497	0.331945		0.224009	0.103605	0.166799	0.331945
A	ASN	171	0.168505	0.16511	0.166807	0.331945		0.083112	0.003539	0.034408	0.331945		0.065442	-0.007228	0.022415	0.331945		0.089919	0.046992	0.06588	0.331945		0.190697	0.056613	0.130921	0.331945
A	LYS	172	0.039997	-0.026053	0.003303	0.331945		0.0539	-0.042113	0.00467	0.331945		0.000866	-0.0595	-0.034668	0.331945		0.032191	0.035335	0.028982	0.331945		0.138553	0.035691	0.087593	0.331945
A	ASP	173	-0.046802	-0.265395	-0.156099	0.331945		-0.068337	-0.11139	-0.091087	0.331945		0.011965	0.031429	0.020963	0.331945		0.033965	-0.022742	0.005106	0.331945		0.09215	0.056671	0.075439	0.331945
A	LEU	174	-0.198205	-0.042722	-0.120464	0.331945		-0.049559	0.006029	-0.021765	0.331945		0.005683	-0.039172	-0.012836	0.331945		0.029121	-0.018402	0.008152	0.331945		0.075728	0.05289	0.063935	0.331945
A	ASN	175	0.096328	0.326205	0.211267	0.331945		0.01174	0.031863	0.029539	0.331945		-0.000931	-0.053574	-0.02261	0.331945		0.025601	-0.005676	0.01363	0.331945		0.104505	0.073654	0.089315	0.331945
A	THR	176	0.137097	-0.187895	-0.002185	0.331945		0.080117	0.013416	0.054505	0.331945		0.037203	0.050343	0.049641	0.331945		0.065571	0.050363	0.062159	0.331945		0.123965	0.098655	0.114347	0.331945
A	LEU	177	0.006926	-0.098061	-0.045567	0.331945		0.095963	-0.01059	0.052468	0.331945		0.140801	0.132131	0.142334	0.331945		0.135289	0.152139	0.147906	0.331945		0.142242	0.102069	0.126277	0.331945
A	GLU	178	0.143867	0.254187	0.205156	0.331945		0.156859	0.174116	0.16753	0.331945		0.20978	0.156298	0.188908	0.331945		0.200017	0.17918	0.194896	0.331945		0.180749	0.126941	0.159703	0.331945
A	ASN	179	0.319784	0.366221	0.343002	0.331945		0.301625	0.355815	0.330763	0.331945		0.233339	0.22319	0.231038	0.331945		0.23905	0.161533	0.207291	0.331945		0.213901	0.170057	0.197286	0.331945
A	ILE	180	0.441226	0.447038	0.444132	0.331945		0.338634	0.319942	0.331867	0.331945		0.305865	0.283337	0.299758	0.331945		0.285689	0.223737	0.260601	0.331945		0.270155	0.215807	0.248783	0.331945
A	THR	181	0.254893	0.146566	0.208467	0.331945		0.355224	0.265426	0.316878	0.331945		0.369806	0.282007	0.332924	0.331945		0.33011	0.267586	0.303871	0.331945		0.291979	0.215112	0.259257	0.331945
A	THR	182	0.369554	0.202672	0.298033	0.331945		0.362673	0.198926	0.292495	0.331945		0.369424	0.250538	0.315788	0.331945		0.369641	0.297063	0.338278	0.331945		0.309977	0.254508	0.285844	0.331945
A	THR	183	0.463571	0.247539	0.370986	0.331945		0.383667	0.219696	0.30878	0.331945		0.365295	0.253236	0.316162	0.331945		0.372013	0.290255	0.335918	0.331945		0.334136	0.29596	0.316325	0.331945
A	GLU	184	0.317875	0.208876	0.25732	0.331945		0.400677	0.305648	0.358103	0.331945		0.381594	0.287635	0.339765	0.331945		0.356849	0.261458	0.313938	0.331945		0.357407	0.30561	0.332229	0.331945
A	PHE	185	0.420583	0.460529	0.446003	0.331945		0.358282	0.329322	0.343269	0.331945		0.374699	0.296193	0.338213	0.331945		0.359389	0.29165	0.325546	0.331945		0.370867	0.306457	0.339982	0.331945
A	LYS	186	0.336388	0.318562	0.326485	0.331945		0.364016	0.341517	0.354252	0.331945		0.33652	0.318268	0.32196	0.331945		0.363717	0.314174	0.337268	0.331945		0.363587	0.304237	0.335231	0.331945
A	ASN	187	0.335076	0.245461	0.290269	0.331945		0.314714	0.307312	0.302159	0.331945		0.352915	0.34856	0.346515	0.331945		0.364328	0.332459	0.345454	0.331945		0.397875	0.318387	0.367742	0.331945
A	ALA	188	0.272676	0.357912	0.289723	0.331945		0.335867	0.321237	0.320028	0.331945		0.362368	0.331561	0.342971	0.331945		0.370509	0.362993	0.364677	0.331945		0.419804	0.34032	0.387747	0.331945
A	ILE	189	0.399849	0.360336	0.380093	0.331945		0.380125	0.364595	0.366034	0.331945		0.367319	0.352372	0.35605	0.331945		0.40072	0.340377	0.381832	0.331945		0.434921	0.336976	0.392231	0.331945
A	THR	190	0.46785	0.375536	0.428286	0.331945		0.409614	0.386163	0.400086	0.331945		0.426715	0.363723	0.411214	0.331945		0.439918	0.358288	0.409203	0.331945		0.438907	0.346092	0.399333	0.331945
A	ASN	191	0.361142	0.422616	0.391879	0.331945		0.487016	0.366789	0.462085	0.331945		0.494334	0.380928	0.456886	0.331945		0.48203	0.35333	0.427781	0.331945		0.444108	0.354692	0.405236	0.331945
A	ALA	192	0.632056	0.302216	0.566088	0.331945		0.534657	0.389589	0.492018	0.331945		0.540337	0.351013	0.46493	0.331945		0.494751	0.346364	0.434311	0.331945		0.459525	0.359993	0.413729	0.331945
A	LYS	193	0.610774	0.443935	0.518086	0.331945		0.624231	0.318971	0.501495	0.331945		0.519111	0.337736	0.44636	0.331945		0.505886	0.374191	0.453003	0.331945		0.480468	0.36138	0.429511	0.331945
A	ILE	194	0.629864	0.210761	0.420313	0.331945		0.534119	0.321282	0.424611	0.331945		0.542442	0.364237	0.470171	0.331945		0.511333	0.374382	0.451806	0.331945		0.478683	0.328843	0.426175	0.331945
A	ILE	195	0.361721	0.309149	0.335435	0.331945		0.489793	0.358345	0.422228	0.331945		0.517226	0.379169	0.440936	0.331945		0.540519	0.351255	0.462091	0.331945		0.457964	0.31909	0.41094	0.331945
A	PRO	196	0.477795	0.555125	0.510936	0.331945		0.448497	0.413716	0.422093	0.331945		0.508161	0.342527	0.430093	0.331945		0.486373	0.308081	0.417369	0.331945		0.461082	0.30176	0.403234	0.331945
A	TYR	197	0.505977	0.376875	0.419909	0.331945		0.516406	0.397574	0.464906	0.331945		0.432795	0.300374	0.396637	0.331945		0.423684	0.280812	0.373714	0.331945		0.463279	0.283002	0.394954	0.331945
A	SER	198	0.565447	0.260723	0.463873	0.331945		0.441486	0.212533	0.378938	0.331945		0.39484	0.289155	0.37205	0.331945		0.405439	0.277119	0.362745	0.331945		0.464575	0.270157	0.383335	0.331945
A	GLY	199	0.253033		0.253033	0.331945		0.330143		0.309802	0.331945		0.399711		0.338569	0.331945		0.408808		0.357795	0.331945		0.4649		0.370082	0.331945
A	LEU	200	0.171949	0.253052	0.2125	0.331945		0.309043	0.145986	0.269687	0.331945		0.375576	0.182991	0.314745	0.331945		0.432881	0.207537	0.347417	0.331945		0.462505	0.259565	0.379117	0.331945
A	LEU	201	0.502148	0.184907	0.343528	0.331945		0.353134	0.218078	0.285606	0.331945		0.391749	0.163032	0.309628	0.331945		0.448364	0.172303	0.340615	0.331945		0.471786	0.232723	0.373258	0.331945
A	LEU	202	0.385304	0.216274	0.300789	0.331945		0.511254	0.187369	0.360869	0.331945		0.464014	0.189079	0.33348	0.331945		0.453802	0.193335	0.348591	0.331945		0.46716	0.210182	0.360954	0.331945
A	VAL	203	0.64631	0.160927	0.438289	0.331945		0.548657	0.169145	0.370458	0.331945		0.550327	0.220059	0.394921	0.331945		0.483913	0.195319	0.351155	0.331945		0.459924	0.182857	0.34563	0.331945
A	ILE	204	0.614357	0.130235	0.372296	0.331945		0.621394	0.233038	0.443429	0.331945		0.542658	0.185855	0.380412	0.331945		0.520336	0.203051	0.374455	0.331945		0.450822	0.187856	0.338961	0.331945
A	THR	205	0.603514	0.407953	0.519702	0.331945		0.560559	0.184025	0.38766	0.331945		0.550979	0.204035	0.395373	0.331945		0.509512	0.187534	0.361284	0.331945		0.443698	0.194634	0.326781	0.331945
A	VAL	206	0.463807	0.013885	0.270983	0.331945		0.498076	0.243005	0.38876	0.331945		0.506994	0.187108	0.357983	0.331945		0.520943	0.20174	0.374103	0.331945		0.436541	0.171629	0.315937	0.331945
A	THR	207	0.426909	0.307176	0.375595	0.331945		0.439033	0.132451	0.299305	0.331945		0.477187	0.224204	0.361627	0.331945		0.453567	0.189402	0.328498	0.331945		0.403452	0.164017	0.296596	0.331945
A	ASP	208	0.426384	0.076291	0.251337	0.331945		0.439538	0.23306	0.33915	0.331945		0.391419	0.157526	0.281498	0.331945		0.379118	0.170797	0.28863	0.331945		0.419631	0.128979	0.278088	0.331945
A	ASN	209	0.465322	0.315714	0.390518	0.331945		0.35546	0.155522	0.253637	0.331945		0.317301	0.154749	0.245945	0.331945		0.312642	0.126971	0.233069	0.331945		0.410244	0.136032	0.27223	0.331945
A	LYS	210	0.174675	0.074563	0.119057	0.331945		0.244405	0.130092	0.200931	0.331945		0.259555	0.113547	0.196981	0.331945		0.326851	0.100825	0.208242	0.331945		0.415085	0.167823	0.287703	0.331945
A	GLY	211	0.093218		0.093218	0.331945		0.135357		0.11435	0.331945		0.286933		0.166152	0.331945		0.343443		0.207994	0.331945		0.393773		0.2627	0.331945
A	ALA	212	0.138178	0.101166	0.130775	0.331945		0.264889	-0.022657	0.107062	0.331945		0.302478	0.049019	0.16282	0.331945		0.377904	0.148679	0.249588	0.331945		0.388978	0.139228	0.254019	0.331945
A	PHE	213	0.563272	-0.169136	0.097194	0.331945		0.414833	0.056844	0.200609	0.331945		0.401066	0.130095	0.247509	0.331945		0.364154	0.120755	0.228752	0.331945		0.396395	0.13427	0.256132	0.331945
A	LYS	214	0.54305	0.238501	0.373856	0.331945		0.591311	0.183103	0.33785	0.331945		0.456237	0.154145	0.277798	0.331945		0.397924	0.108252	0.236815	0.331945		0.39395	0.143388	0.258343	0.331945
A	TYR	215	0.667611	0.479945	0.5425	0.331945		0.526578	0.279565	0.387006	0.331945		0.510815	0.13132	0.286742	0.331945		0.45725	0.144343	0.280475	0.331945		0.381336	0.132931	0.248715	0.331945
A	ILE	216	0.369074	0.120249	0.244662	0.331945		0.482584	0.195744	0.320886	0.331945		0.49986	0.215675	0.347071	0.331945		0.494579	0.155118	0.301172	0.331945		0.419251	0.125098	0.261214	0.331945
A	LYS	217	0.411068	-0.012961	0.175496	0.331945		0.429546	0.119976	0.273	0.331945		0.471147	0.203292	0.327431	0.331945		0.460765	0.20795	0.327946	0.331945		0.441004	0.16416	0.288589	0.331945
A	PRO	218	0.508495	0.252639	0.398842	0.331945		0.439683	0.138755	0.283331	0.331945		0.402939	0.14744	0.275853	0.331945		0.46772	0.172221	0.311187	0.331945		0.482321	0.197074	0.324696	0.331945
A	GLN	219	0.399485	0.176588	0.275653	0.331945		0.411517	0.209971	0.319702	0.331945		0.447471	0.12107	0.27823	0.331945		0.419848	0.16504	0.290022	0.331945		0.489462	0.236432	0.359479	0.331945
A	SER	220	0.326572	0.200686	0.28461	0.331945		0.439264	0.121891	0.272271	0.331945		0.431759	0.209598	0.322	0.331945		0.45179	0.214037	0.330492	0.331945		0.478026	0.234054	0.35411	0.331945
A	GLN	221	0.591736	-0.011602	0.256548	0.331945		0.416938	0.206254	0.311834	0.331945		0.448593	0.251716	0.347821	0.331945		0.484755	0.253574	0.373965	0.331945		0.471201	0.23335	0.353189	0.331945
A	PHE	222	0.332507	0.429679	0.394344	0.331945		0.505636	0.293769	0.392946	0.331945		0.49706	0.269158	0.388652	0.331945		0.47172	0.247818	0.361959	0.331945		0.479526	0.222418	0.372824	0.331945
A	ILE	223	0.592664	0.46323	0.527947	0.331945		0.522331	0.385569	0.467368	0.331945		0.515196	0.271491	0.39469	0.331945		0.499298	0.290048	0.398632	0.331945		0.48745	0.23339	0.395064	0.331945
A	VAL	224	0.641823	0.263797	0.479812	0.331945		0.550579	0.313125	0.440853	0.331945		0.515356	0.36825	0.449853	0.331945		0.518452	0.261378	0.423781	0.331945		0.499114	0.234863	0.394396	0.331945
A	ASP	225	0.417251	0.212349	0.3148	0.331945		0.550536	0.316114	0.442326	0.331945		0.540985	0.282314	0.463115	0.331945		0.505095	0.278425	0.44715	0.331945		0.484885	0.230061	0.386007	0.331945
A	LEU	226	0.592535	0.472195	0.532365	0.331945		0.490145	0.228181	0.435938	0.331945		0.522099	0.211213	0.441552	0.331945		0.548564	0.255449	0.446743	0.331945		0.470193	0.17476	0.346211	0.331945
A	GLY	227	0.46065		0.46065	0.331945		0.51714		0.47105	0.331945		0.521093		0.423888	0.331945		0.498608		0.397518	0.331945		0.457783		0.355436	0.331945
A	ALA	228	0.498235	0.107726	0.420133	0.331945		0.531893	0.125523	0.424092	0.331945		0.486236	0.194507	0.397602	0.331945		0.430484	0.111037	0.307095	0.331945		0.474447	0.181974	0.351395	0.331945
A	TYR	229	0.636792	0.268844	0.391493	0.331945		0.459332	0.16678	0.331666	0.331945		0.40072	0.018543	0.2605	0.331945		0.43591	0.12074	0.313271	0.331945		0.459324	0.170184	0.339345	0.331945
A	LEU	230	0.242969	0.123771	0.18337	0.331945		0.348239	-0.005003	0.140573	0.331945		0.399637	0.074597	0.239977	0.331945		0.424949	0.084306	0.287203	0.331945		0.43712	0.128005	0.304698	0.331945
A	GLU	231	0.164956	-0.407625	-0.153145	0.331945		0.28772	-0.001195	0.129419	0.331945		0.403151	0.096483	0.225928	0.331945		0.420044	0.131955	0.277881	0.331945		0.432727	0.13188	0.302713	0.331945
A	LYS	232	0.455234	0.280269	0.358032	0.331945		0.378665	0.029934	0.184925	0.331945		0.361056	0.109422	0.226707	0.331945		0.405664	0.08797	0.231962	0.331945		0.398672	0.07091	0.248891	0.331945
A	GLU	233	0.515805	0.217157	0.349889	0.331945		0.465786	0.276989	0.367771	0.331945		0.391977	0.044635	0.209774	0.331945		0.367398	0.085987	0.217885	0.331945		0.383917	0.077995	0.225549	0.331945
A	SER	234	0.426318	0.333539	0.395391	0.331945		0.446565	0.116844	0.281328	0.331945		0.432773	0.177153	0.298994	0.331945		0.363821	0.039953	0.183165	0.331945		0.382177	0.045768	0.202628	0.331945
A	ILE	235	0.397572	-0.200166	0.098703	0.331945		0.397608	0.129446	0.26235	0.331945		0.385311	0.081405	0.215453	0.331945		0.382876	0.109319	0.234169	0.331945		0.347853	0.027481	0.183141	0.331945
A	TYR	236	0.368935	0.254965	0.292955	0.331945		0.328145	-0.04789	0.110662	0.331945		0.341819	0.053561	0.186252	0.331945		0.386285	0.034027	0.207023	0.331945		0.339473	0.042581	0.186501	0.331945
A	TYR	237	0.217927	-0.198471	-0.059671	0.331945		0.295068	0.04481	0.145722	0.331945		0.352374	-0.062501	0.140776	0.331945		0.349631	0.012674	0.182344	0.331945		0.312827	0.099819	0.21151	0.331945
A	VAL	238	0.298342	0.077937	0.203883	0.331945		0.331787	-0.122435	0.104073	0.331945		0.324705	-0.008931	0.156463	0.331945		0.31027	0.006435	0.157335	0.331945		0.263338	0.092602	0.185506	0.331945
A	THR	239	0.479094	-0.246771	0.168009	0.331945		0.345554	-0.033716	0.18301	0.331945		0.281077	-0.001951	0.141938	0.331945		0.235167	0.066744	0.160657	0.331945		0.255466	0.066705	0.165612	0.331945
A	THR	240	0.259228	0.067686	0.177139	0.331945		0.296372	0.036927	0.188492	0.331945		0.211861	0.082143	0.178263	0.331945		0.169727	0.059017	0.129089	0.331945		0.253016	0.031823	0.14846	0.331945
A	ASN	241	0.150794	0.289865	0.220329	0.331945		0.093957	0.193183	0.173141	0.331945		0.134364	0.106731	0.151882	0.331945		0.199911	0.077698	0.156336	0.331945		0.248936	0.099872	0.175107	0.331945
A	TRP	242	-0.128152	0.221999	0.121956	0.331945		-0.022167	0.23758	0.138088	0.331945		0.124388	0.142543	0.144493	0.331945		0.214344	0.059398	0.156741	0.331945		0.21696	0.045183	0.135864	0.331945
A	LYS	243	-0.089141	0.200876	0.071979	0.331945		0.07064	0.118389	0.108332	0.331945		0.152417	0.118974	0.150408	0.331945		0.196285	0.17299	0.188714	0.331945		0.219831	0.103811	0.175364	0.331945
A	HIS	244	0.429212	-0.067709	0.13106	0.331945		0.246481	0.027668	0.136584	0.331945		0.192795	0.170675	0.184706	0.331945		0.16171	0.113805	0.143592	0.331945		0.232831	0.135997	0.196409	0.331945
A	THR	245	0.399371	-0.050162	0.206714	0.331945		0.393757	0.143501	0.243199	0.331945		0.221866	0.056954	0.132572	0.331945		0.175812	0.136172	0.165663	0.331945		0.236277	0.194125	0.225874	0.331945
A	ALA	246	0.352687	0.548372	0.391824	0.331945		0.256419	0.050534	0.153273	0.331945		0.289596	0.106066	0.193142	0.331945		0.257168	0.166169	0.210438	0.331945		0.260852	0.226293	0.253002	0.331945
A	THR	247	0.0172	-0.346609	-0.138719	0.331945		0.206466	0.216067	0.209311	0.331945		0.292021	0.206003	0.254006	0.331945		0.343759	0.193564	0.270459	0.331945		0.298606	0.198578	0.255087	0.331945
A	ARG	248	0.249511	0.446439	0.374829	0.331945		0.236016	0.177269	0.22383	0.331945		0.315546	0.294563	0.311088	0.331945		0.358094	0.263457	0.319672	0.331945		0.360472	0.172555	0.270191	0.331945
A	PHE	249	0.441337	0.431977	0.435381	0.331945		0.402615	0.423685	0.434112	0.331945		0.35092	0.269197	0.327833	0.331945		0.381911	0.268479	0.324892	0.331945		0.418576	0.211403	0.317203	0.331945
A	ALA	250	0.516997	0.392638	0.492125	0.331945		0.495963	0.415386	0.467685	0.331945		0.460698	0.335518	0.404228	0.331945		0.410437	0.180961	0.310075	0.331945		0.387764	0.21703	0.308642	0.331945
A	ILE	251	0.529555	0.421542	0.475549	0.331945		0.537547	0.266392	0.403644	0.331945		0.52127	0.233379	0.386883	0.331945		0.486553	0.32022	0.41405	0.331945		0.351458	0.22159	0.299812	0.331945
A	LYS	252	0.566088	-0.015006	0.243258	0.331945		0.549338	0.114094	0.335637	0.331945		0.543004	0.272625	0.417628	0.331945		0.463805	0.255613	0.365774	0.331945		0.319395	0.171738	0.232495	0.331945
A	PRO	253	0.55237	-0.064255	0.288102	0.331945		0.556156	0.182981	0.373489	0.331945		0.45766	0.192935	0.326582	0.331945		0.400757	0.193902	0.319231	0.331945		0.317832	0.203248	0.212373	0.331945
A	MET	254	0.550008	0.628205	0.589106	0.331945		0.397552	0.186046	0.304701	0.331945		0.351749	0.108626	0.253388	0.331945		0.3269	0.137811	0.199118	0.331945		0.295149	0.162663	0.199481	0.331945
A	GLU	255	0.090279	-0.005812	0.036895	0.331945		0.213429	0.207464	0.245193	0.331945		0.238531	0.111628	0.135004	0.331945		0.251249	0.07759	0.079745	0.331945		0.255027	0.123392	0.145085	0.331945
A	K	1256			0.109578	0.331945
A	HOH	2001			-0.348662	0.331945
A	HOH	2002			-0.36006	0.331945
A	HOH	2003			0.233018	0.331945
A	HOH	2004			-0.162974	0.331945
A	HOH	2005			0.022567	0.331945
A	HOH	2006			0.066044	0.331945
A	HOH	2007			-0.050972	0.331945
A	HOH	2008			0.068008	0.331945
A	HOH	2009			-0.201086	0.331945
A	HOH	2010			0.444052	0.331945
A	HOH	2011			-0.517016	0.331945
A	HOH	2012			-0.159926	0.331945
A	HOH	2013			-0.338673	0.331945
A	HOH	2014			-0.200788	0.331945
A	HOH	2015			-0.277911	0.331945
A	HOH	2016			-0.511282	0.331945
A	HOH	2017			-0.495176	0.331945
A	HOH	2018			-0.152623	0.331945
A	HOH	2019			0.077438	0.331945
A	HOH	2020			-0.612417	0.331945
A	HOH	2021			-0.155204	0.331945
A	HOH	2022			-0.365068	0.331945
A	HOH	2023			-0.265508	0.331945
A	HOH	2024			0.118333	0.331945
A	HOH	2025			-0.000913	0.331945
A	HOH	2026			-0.515883	0.331945
A	HOH	2027			0.039649	0.331945
A	HOH	2028			0.236702	0.331945
A	HOH	2029			0.199298	0.331945
A	HOH	2030			-0.238478	0.331945
A	HOH	2031			-0.503914	0.331945
A	HOH	2032			-0.670826	0.331945
A	HOH	2033			-0.223768	0.331945
A	HOH	2034			0.167673	0.331945
A	HOH	2035			-0.208897	0.331945
A	HOH	2036			0.069672	0.331945
A	HOH	2037			-0.452945	0.331945
A	HOH	2038			-0.240946	0.331945
A	HOH	2039			-0.433763	0.331945
A	HOH	2040			-0.172224	0.331945
A	HOH	2041			-0.334005	0.331945
A	HOH	2042			0.101369	0.331945
A	HOH	2043			0.156402	0.331945
A	HOH	2044			-0.179796	0.331945
A	HOH	2045			-0.027082	0.331945
A	HOH	2046			0.12147	0.331945
A	HOH	2047			0.188802	0.331945
A	HOH	2048			-0.290684	0.331945
A	HOH	2049			-0.477208	0.331945
A	HOH	2050			-0.006772	0.331945
A	HOH	2051			-0.10797	0.331945
A	HOH	2052			-0.394857	0.331945
A	HOH	2053			0.03503	0.331945
A	HOH	2054			-0.408848	0.331945
A	HOH	2055			-0.18539	0.331945
A	HOH	2056			-0.418229	0.331945
A	HOH	2057			-0.057741	0.331945
A	HOH	2058			-0.025384	0.331945
A	HOH	2059			-0.491916	0.331945
A	HOH	2060			-0.017853	0.331945
A	HOH	2061			-0.027107	0.331945
A	HOH	2062			0.065593	0.331945
A	HOH	2063			-0.154057	0.331945
A	HOH	2064			-0.181141	0.331945
A	HOH	2065			-0.422476	0.331945
A	HOH	2066			-0.479864	0.331945
A	HOH	2067			-0.175853	0.331945
A	HOH	2068			-0.743168	0.331945
A	HOH	2069			-0.103817	0.331945
A	HOH	2070			-0.462177	0.331945
A	HOH	2071			-0.027526	0.331945
A	HOH	2072			-0.609482	0.331945
A	HOH	2073			-0.119274	0.331945
A	HOH	2074			-0.05381	0.331945
A	HOH	2075			-0.390101	0.331945
A	HOH	2076			0.283673	0.331945
A	HOH	2077			-0.575154	0.331945
A	HOH	2078			0.274974	0.331945
A	HOH	2079			-0.587612	0.331945
A	HOH	2080			0.031202	0.331945
A	HOH	2081			0.048804	0.331945
A	HOH	2082			0.019703	0.331945
A	HOH	2083			-0.116056	0.331945
A	HOH	2084			-0.047264	0.331945
A	HOH	2085			-0.132604	0.331945
A	HOH	2086			-0.232551	0.331945
A	HOH	2087			0.109143	0.331945
A	HOH	2088			-0.361949	0.331945
A	HOH	2089			-0.005689	0.331945
A	HOH	2090			-0.229391	0.331945
A	HOH	2091			-0.473219	0.331945
A	HOH	2092			-0.505275	0.331945
A	HOH	2093			-0.114961	0.331945
A	HOH	2094			0.2777	0.331945
A	HOH	2095			0.014777	0.331945
A	HOH	2096			0.086641	0.331945
A	HOH	2097			0.236286	0.331945
A	HOH	2098			-0.4308	0.331945
A	HOH	2099			0.304321	0.331945
A	HOH	2100			-0.11607	0.331945
A	HOH	2101			-0.052229	0.331945
A	HOH	2102			0.048375	0.331945
A	HOH	2103			0.032492	0.331945
A	HOH	2104			0.060382	0.331945
A	HOH	2105			0.038698	0.331945
A	HOH	2106			-0.0855	0.331945
A	HOH	2107			0.031028	0.331945
A	HOH	2108			-0.230386	0.331945
A	HOH	2109			0.081009	0.331945
A	HOH	2110			-0.516638	0.331945
A	HOH	2111			-0.238484	0.331945
A	HOH	2112			-0.175206	0.331945
A	HOH	2113			-0.164795	0.331945
A	HOH	2114			-0.155801	0.331945
A	HOH	2115			0.448213	0.331945
A	HOH	2116			-0.129702	0.331945
A	HOH	2117			-0.613539	0.331945
A	HOH	2118			-0.197337	0.331945
A	HOH	2119			-0.052061	0.331945
A	HOH	2120			-0.532151	0.331945
A	HOH	2121			0.026183	0.331945
A	HOH	2122			0.066136	0.331945
A	HOH	2123			0.221857	0.331945
A	HOH	2124			-0.576301	0.331945
A	HOH	2125			-0.416206	0.331945
A	HOH	2126			-0.402975	0.331945
A	HOH	2127			-0.023058	0.331945
A	HOH	2128			-0.171053	0.331945
A	HOH	2129			-0.12292	0.331945
A	HOH	2130			-0.420987	0.331945
A	HOH	2131			-0.09605	0.331945
A	HOH	2132			-0.26848	0.331945
A	HOH	2133			0.295779	0.331945
A	HOH	2134			-0.353937	0.331945
A	HOH	2135			-0.057688	0.331945
A	HOH	2136			-0.194664	0.331945
A	HOH	2137			-0.23226	0.331945
A	HOH	2138			-0.168155	0.331945
A	HOH	2139			-0.275982	0.331945
A	HOH	2140			-0.058395	0.331945
A	HOH	2141			-0.600909	0.331945
A	HOH	2142			0.113986	0.331945
A	HOH	2143			-0.331152	0.331945
A	HOH	2144			-0.335325	0.331945
A	HOH	2145			0.250447	0.331945
A	HOH	2146			-0.359237	0.331945
A	HOH	2147			-0.599293	0.331945
A	HOH	2148			-0.119508	0.331945
A	HOH	2149			-0.467275	0.331945
A	HOH	2150			0.246097	0.331945
A	HOH	2151			-0.177302	0.331945
A	HOH	2152			-0.045136	0.331945
A	HOH	2153			-0.617062	0.331945
A	HOH	2154			-0.616302	0.331945
A	HOH	2155			-0.283408	0.331945
A	HOH	2156			-0.287899	0.331945
A	HOH	2157			0.161364	0.331945
A	HOH	2158			0.165973	0.331945
A	HOH	2159			-0.091955	0.331945
A	HOH	2160			-0.189025	0.331945
A	HOH	2161			-0.336879	0.331945
A	HOH	2162			-0.208721	0.331945
A	HOH	2163			-0.441935	0.331945
A	HOH	2164			-0.704005	0.331945
A	HOH	2165			-0.266823	0.331945
A	HOH	2166			-0.104496	0.331945
A	HOH	2167			0.028553	0.331945
A	HOH	2168			-0.243293	0.331945
A	HOH	2169			-0.103105	0.331945
A	HOH	2170			-0.150916	0.331945
A	HOH	2171			-0.445217	0.331945
A	HOH	2172			-0.296582	0.331945
A	HOH	2173			-0.065089	0.331945
A	HOH	2174			0.105484	0.331945
A	HOH	2175			-0.075516	0.331945
A	HOH	2176			0.090235	0.331945
A	HOH	2177			0.329617	0.331945
A	HOH	2178			0.204727	0.331945
A	HOH	2179			-0.136557	0.331945
A	HOH	2180			0.157117	0.331945
A	HOH	2181			-0.203652	0.331945
A	HOH	2182			0.103001	0.331945
A	HOH	2183			-0.424835	0.331945
Map: rsv_m.mrc
Resolution entered (RES): 4.6
Model: 4v23q3.pdb
Sigma: 0.6
expectedQ = -0.0019064058*POWER(RES,3) + 0.0499875375*POWER(RES,2) - 0.4513945578*RES + 1.5361860733
Chain	Type	# residues	Avg. Q	ExpectedQ@4.60
A	Water	183	-0.12	0.331945
A	Protein	255	0.27	0.331945
A	K	1	0.28	0.331945
Protein - Chain A								Average over 3 residues					Average over 5 residues					Average over 7 residues					Average over 11 residues
Chain	Res	Res #	Q_backBone	Q_sideChain	Q_residue	ExpectedQ@4.60		Q_backBone	Q_sideChain	Q_residue	ExpectedQ@4.60		Q_backBone	Q_sideChain	Q_residue	ExpectedQ@4.60		Q_backBone	Q_sideChain	Q_residue	ExpectedQ@4.60		Q_backBone	Q_sideChain	Q_residue	ExpectedQ@4.60
A	MET	1	0.226857	0.018313	0.122585	0.331945		0.248151	-0.098532	0.061343	0.331945		0.300928	-0.005131	0.144273	0.331945		0.240233	-0.065183	0.072161	0.331945		0.318323	-0.011691	0.143861	0.331945
A	GLU	2	0.269445	-0.215376	0.0001	0.331945		0.300928	-0.005131	0.144273	0.331945		0.240233	-0.065183	0.072161	0.331945		0.277404	0.019832	0.137272	0.331945		0.362537	-0.007774	0.164419	0.331945
A	THR	3	0.406483	0.181669	0.310134	0.331945		0.244692	-0.093015	0.055353	0.331945		0.277404	0.019832	0.137272	0.331945		0.318323	-0.011691	0.143861	0.331945		0.39096	0.00137	0.184823	0.331945
A	TYR	4	0.058148	-0.245338	-0.144176	0.331945		0.296906	0.098741	0.187892	0.331945		0.336616	-0.017692	0.148116	0.331945		0.362537	-0.007774	0.164419	0.331945		0.36456	0.037702	0.192994	0.331945
A	VAL	5	0.426088	0.359891	0.397718	0.331945		0.335718	-0.018251	0.143449	0.331945		0.408291	0.028529	0.20565	0.331945		0.414403	-0.00105	0.193715	0.331945		0.35795	0.0214	0.179997	0.331945
A	ASN	6	0.522918	-0.169305	0.176806	0.331945		0.525609	0.068771	0.287431	0.331945		0.444979	0.005272	0.209154	0.331945		0.39782	0.076625	0.230608	0.331945		0.362876	0.019455	0.201101	0.331945
A	LYS	7	0.627821	0.015726	0.287768	0.331945		0.58022	-0.029398	0.264076	0.331945		0.464022	0.120009	0.28966	0.331945		0.382388	0.032771	0.195308	0.331945		0.375757	0.047641	0.222243	0.331945
A	LEU	8	0.58992	0.065384	0.327652	0.331945		0.457034	0.136487	0.291258	0.331945		0.438496	0.022968	0.222722	0.331945		0.432958	0.067819	0.274781	0.331945		0.393509	0.09646	0.258906	0.331945
A	HIS	9	0.153362	0.32835	0.258354	0.331945		0.347247	0.089473	0.216346	0.331945		0.41634	0.056829	0.269788	0.331945		0.424737	0.063315	0.2687	0.331945		0.392313	0.105672	0.259783	0.331945
A	GLU	10	0.29846	-0.125313	0.063031	0.331945		0.287986	0.067679	0.244507	0.331945		0.364484	0.119357	0.283265	0.331945		0.416423	0.133449	0.30107	0.331945		0.414976	0.156961	0.301283	0.331945
A	GLY	11	0.412136		0.412136	0.331945		0.359713		0.276772	0.331945		0.339444		0.298413	0.331945		0.382923		0.305643	0.331945		0.438523		0.322163	0.331945
A	SER	12	0.368543	0.328363	0.35515	0.331945		0.415133	0.216664	0.390227	0.331945		0.387436	0.161538	0.310699	0.331945		0.342569	0.207839	0.303453	0.331945		0.419512	0.197857	0.333346	0.331945
A	THR	13	0.464721	0.32163	0.403396	0.331945		0.408862	0.311001	0.359442	0.331945		0.389232	0.250367	0.360557	0.331945		0.418533	0.217578	0.356172	0.331945		0.402783	0.243859	0.350568	0.331945
A	TYR	14	0.393321	0.283009	0.31978	0.331945		0.388494	0.307824	0.345166	0.331945		0.443827	0.329671	0.403608	0.331945		0.420724	0.270325	0.39	0.331945		0.369984	0.233077	0.327351	0.331945
A	THR	15	0.307441	0.318832	0.312323	0.331945		0.461957	0.332788	0.419832	0.331945		0.432878	0.312783	0.392542	0.331945		0.425248	0.344862	0.399296	0.331945		0.384322	0.251542	0.345501	0.331945
A	ALA	16	0.68511	0.396522	0.627392	0.331945		0.435448	0.319758	0.413178	0.331945		0.428694	0.352808	0.407305	0.331945		0.405331	0.29035	0.358884	0.331945		0.402782	0.264414	0.363307	0.331945
A	ALA	17	0.313795	0.24392	0.29982	0.331945		0.480902	0.387399	0.468141	0.331945		0.395855	0.285562	0.357803	0.331945		0.383383	0.320326	0.366685	0.331945		0.397114	0.278492	0.350045	0.331945
A	VAL	18	0.443802	0.521755	0.477211	0.331945		0.328909	0.237485	0.2831	0.331945		0.396584	0.328088	0.386939	0.331945		0.398841	0.282221	0.357988	0.331945		0.375784	0.262073	0.330561	0.331945
A	GLN	19	0.229129	-0.053219	0.072269	0.331945		0.328005	0.333333	0.335828	0.331945		0.359867	0.252039	0.313241	0.331945		0.40489	0.258797	0.351406	0.331945		0.344739	0.240473	0.303111	0.331945
A	TYR	20	0.311083	0.531463	0.458003	0.331945		0.347246	0.16484	0.263057	0.331945		0.367065	0.234227	0.306526	0.331945		0.326147	0.223258	0.281897	0.331945		0.313991	0.226254	0.282661	0.331945
A	ASN	21	0.501525	0.016274	0.2589	0.331945		0.387465	0.2342	0.327717	0.331945		0.305086	0.159427	0.23925	0.331945		0.298923	0.200417	0.253559	0.331945		0.287699	0.201948	0.257435	0.331945
A	VAL	22	0.349788	0.154862	0.266248	0.331945		0.328406	0.106296	0.221992	0.331945		0.283906	0.186876	0.245086	0.331945		0.243393	0.143967	0.198932	0.331945		0.247343	0.189439	0.223133	0.331945
A	LEU	23	0.133904	0.147752	0.140828	0.331945		0.202307	0.128881	0.169509	0.331945		0.232708	0.105904	0.17245	0.331945		0.213264	0.158921	0.193585	0.331945		0.248219	0.167211	0.210551	0.331945
A	GLU	24	0.12323	0.08403	0.101452	0.331945		0.104075	0.119462	0.112367	0.331945		0.136048	0.112942	0.127638	0.331945		0.203281	0.119987	0.163879	0.331945		0.231626	0.150565	0.193935	0.331945
A	LYS	25	0.055093	0.126603	0.094821	0.331945		0.065516	0.087365	0.077039	0.331945		0.114331	0.133754	0.124401	0.331945		0.177839	0.117578	0.149954	0.331945		0.213345	0.131447	0.184613	0.331945
A	ASP	26	0.018225	0.051461	0.034843	0.331945		0.10484	0.145662	0.126576	0.331945		0.152236	0.104086	0.12852	0.331945		0.165195	0.143834	0.153981	0.331945		0.189475	0.092852	0.149157	0.331945
A	ASP	27	0.241202	0.258923	0.250062	0.331945		0.194286	0.103265	0.148776	0.331945		0.179846	0.155011	0.167118	0.331945		0.15007	0.08508	0.129537	0.331945		0.16051	0.085141	0.130819	0.331945
A	ASP	28	0.32343	-0.000588	0.161421	0.331945		0.275304	0.198997	0.235308	0.331945		0.174434	0.076986	0.142098	0.331945		0.139397	0.088351	0.124757	0.331945		0.168203	0.086228	0.13568	0.331945
A	PRO	29	0.261278	0.338655	0.29444	0.331945		0.204248	0.024848	0.141861	0.331945		0.180493	0.088078	0.148727	0.331945		0.157657	0.060472	0.11938	0.331945		0.199161	0.08355	0.149821	0.331945
A	ALA	30	0.028034	-0.263522	-0.030277	0.331945		0.11261	0.060686	0.110716	0.331945		0.168835	0.022584	0.110151	0.331945		0.217111	0.076952	0.160077	0.331945		0.230209	0.123377	0.186574	0.331945
A	SER	31	0.048519	0.106925	0.067987	0.331945		0.086488	-0.075048	0.031631	0.331945		0.191029	0.056066	0.141811	0.331945		0.250432	0.056862	0.166693	0.331945		0.286984	0.138426	0.22464	0.331945
A	LEU	32	0.182912	-0.068548	0.057182	0.331945		0.221945	0.068399	0.148298	0.331945		0.233663	0.011993	0.142197	0.331945		0.270622	0.131536	0.21588	0.331945		0.323984	0.174676	0.261103	0.331945
A	THR	33	0.434405	0.166821	0.319726	0.331945		0.363921	0.072188	0.224426	0.331945		0.321008	0.169123	0.2494	0.331945		0.330385	0.12489	0.247183	0.331945		0.354729	0.170594	0.274435	0.331945
A	ILE	34	0.474448	0.118292	0.29637	0.331945		0.45787	0.26908	0.373944	0.331945		0.447228	0.206165	0.338514	0.331945		0.387126	0.226853	0.313784	0.331945		0.35544	0.206332	0.293419	0.331945
A	TRP	35	0.464757	0.522127	0.505736	0.331945		0.539608	0.310852	0.438553	0.331945		0.49569	0.309919	0.414264	0.331945		0.462966	0.242153	0.360745	0.331945		0.378315	0.178768	0.289165	0.331945
A	VAL	36	0.679619	0.292136	0.513555	0.331945		0.523199	0.421494	0.485075	0.331945		0.524689	0.319359	0.429661	0.331945		0.484157	0.30802	0.405468	0.331945		0.400769	0.208713	0.310582	0.331945
A	PRO	37	0.425221	0.450219	0.435934	0.331945		0.561412	0.318792	0.448733	0.331945		0.496049	0.374206	0.444436	0.331945		0.495371	0.289253	0.395171	0.331945		0.434501	0.226939	0.339146	0.331945
A	MET	38	0.579398	0.214022	0.39671	0.331945		0.445289	0.352256	0.400963	0.331945		0.505678	0.27687	0.392818	0.331945		0.466882	0.281765	0.382163	0.331945		0.448109	0.228601	0.34678	0.331945
A	PHE	39	0.331249	0.392527	0.370244	0.331945		0.474517	0.213998	0.338201	0.331945		0.424759	0.231619	0.33117	0.331945		0.460427	0.251091	0.364513	0.331945		0.443577	0.253746	0.354967	0.331945
A	GLN	40	0.512903	0.035446	0.247649	0.331945		0.37306	0.164618	0.274402	0.331945		0.42363	0.203057	0.32042	0.331945		0.410853	0.202176	0.311314	0.331945		0.420684	0.252996	0.346216	0.331945
A	SER	41	0.275026	0.065881	0.205311	0.331945		0.402501	0.136245	0.278382	0.331945		0.37427	0.150199	0.269311	0.331945		0.405042	0.201205	0.307578	0.331945		0.413603	0.163137	0.296628	0.331945
A	SER	42	0.419574	0.307409	0.382186	0.331945		0.342399	0.107673	0.242887	0.331945		0.38493	0.160377	0.277218	0.331945		0.354075	0.186351	0.279492	0.331945		0.400219	0.148763	0.280233	0.331945
A	MET	43	0.332597	-0.05027	0.141164	0.331945		0.378907	0.233519	0.311043	0.331945		0.326875	0.175297	0.26771	0.331945		0.362021	0.063657	0.220924	0.331945		0.403392	0.134837	0.275019	0.331945
A	PRO	44	0.384549	0.443418	0.409779	0.331945		0.313258	0.167732	0.250351	0.331945		0.349244	0.068854	0.218702	0.331945		0.364805	0.07774	0.233147	0.331945		0.38289	0.109751	0.252225	0.331945
A	ALA	45	0.222626	0.110046	0.20011	0.331945		0.331349	0.029044	0.190053	0.331945		0.371807	0.034178	0.208906	0.331945		0.391248	0.110761	0.257899	0.331945		0.387474	0.106156	0.251815	0.331945
A	ASP	46	0.386872	-0.466332	-0.03973	0.331945		0.380629	-0.074087	0.164529	0.331945		0.397313	0.103638	0.256389	0.331945		0.381862	0.058	0.224155	0.331945		0.392584	0.142124	0.274069	0.331945
A	LEU	47	0.532388	0.134026	0.333207	0.331945		0.459796	-0.011758	0.224019	0.331945		0.391177	0.00257	0.203629	0.331945		0.388873	0.115607	0.256237	0.331945		0.406127	0.147957	0.280588	0.331945
A	LEU	48	0.46013	0.297031	0.37858	0.331945		0.448796	0.123046	0.285921	0.331945		0.422987	0.051158	0.236753	0.331945		0.41524	0.113847	0.268045	0.331945		0.386122	0.125832	0.261519	0.331945
A	ILE	49	0.353871	-0.061919	0.145976	0.331945		0.398558	0.196031	0.296763	0.331945		0.459437	0.230643	0.343187	0.331945		0.444007	0.116704	0.279032	0.331945		0.412799	0.145785	0.284834	0.331945
A	LYS	50	0.381673	0.352982	0.365733	0.331945		0.434889	0.240719	0.334717	0.331945		0.437758	0.229846	0.33195	0.331945		0.417243	0.192469	0.30934	0.331945		0.417468	0.123265	0.27785	0.331945
A	GLU	51	0.569123	0.431094	0.49244	0.331945		0.458263	0.304706	0.378397	0.331945		0.385637	0.183246	0.290719	0.331945		0.430622	0.197497	0.318543	0.331945		0.454904	0.149938	0.306834	0.331945
A	LEU	52	0.423992	0.130044	0.277018	0.331945		0.397547	0.208389	0.313962	0.331945		0.440071	0.229473	0.34105	0.331945		0.427162	0.18302	0.312026	0.331945		0.448484	0.180368	0.318839	0.331945
A	ALA	53	0.199526	0.064028	0.172427	0.331945		0.41652	0.121097	0.282358	0.331945		0.450918	0.198016	0.334495	0.331945		0.467241	0.249502	0.365306	0.331945		0.449076	0.197499	0.327701	0.331945
A	ASN	54	0.626042	0.169218	0.39763	0.331945		0.420492	0.14298	0.301005	0.331945		0.463978	0.192487	0.339794	0.331945		0.457894	0.180276	0.326248	0.331945		0.460329	0.177867	0.326776	0.331945
A	VAL	55	0.435909	0.195694	0.33296	0.331945		0.565458	0.256121	0.416509	0.331945		0.442429	0.140159	0.302855	0.331945		0.453578	0.164758	0.317426	0.331945		0.480819	0.220429	0.357429	0.331945
A	ASN	56	0.634423	0.403452	0.518937	0.331945		0.462192	0.155849	0.31474	0.331945		0.510305	0.191847	0.354508	0.331945		0.476423	0.157762	0.330482	0.331945		0.50586	0.18558	0.349197	0.331945
A	ILE	57	0.316243	-0.131597	0.092323	0.331945		0.496525	0.198107	0.347316	0.331945		0.501878	0.174218	0.348663	0.331945		0.530671	0.206654	0.374871	0.331945		0.502657	0.182563	0.346785	0.331945
A	LEU	58	0.538909	0.322467	0.430688	0.331945		0.479687	0.090648	0.297139	0.331945		0.530549	0.216333	0.378702	0.331945		0.535111	0.178142	0.357379	0.331945		0.522301	0.192325	0.367589	0.331945
A	VAL	59	0.583908	0.081074	0.368408	0.331945		0.567359	0.269937	0.427417	0.331945		0.535089	0.129569	0.329951	0.331945		0.549109	0.20703	0.376371	0.331945		0.550274	0.219971	0.392606	0.331945
A	LYS	60	0.57926	0.40627	0.483154	0.331945		0.606764	0.152326	0.375582	0.331945		0.578619	0.235472	0.404668	0.331945		0.549917	0.183312	0.374503	0.331945		0.539755	0.243837	0.39979	0.331945
A	GLN	61	0.657123	-0.030366	0.275185	0.331945		0.590093	0.257939	0.408081	0.331945		0.598853	0.218463	0.419702	0.331945		0.577199	0.254702	0.425259	0.331945		0.546686	0.234286	0.394791	0.331945
A	ILE	62	0.533895	0.397914	0.465904	0.331945		0.610365	0.201657	0.41565	0.331945		0.583515	0.275875	0.435543	0.331945		0.573118	0.270313	0.431826	0.331945		0.540807	0.197609	0.399411	0.331945
A	SER	63	0.640077	0.237424	0.50586	0.331945		0.560398	0.334491	0.473126	0.331945		0.569731	0.28097	0.434244	0.331945		0.562865	0.271679	0.418906	0.331945		0.569421	0.256403	0.443867	0.331945
A	THR	64	0.507221	0.368134	0.447613	0.331945		0.552546	0.345768	0.47671	0.331945		0.540735	0.30517	0.434801	0.331945		0.561508	0.213641	0.431278	0.331945		0.566577	0.230968	0.436772	0.331945
A	PRO	65	0.51034	0.431744	0.476656	0.331945		0.509901	0.296838	0.400747	0.331945		0.547907	0.225588	0.455571	0.331945		0.557776	0.291569	0.475015	0.331945		0.561806	0.254661	0.442968	0.331945
A	LYS	66	0.51214	0.090636	0.277971	0.331945		0.530746	0.174127	0.441461	0.331945		0.546092	0.281129	0.470668	0.331945		0.554024	0.240822	0.458835	0.331945		0.5672	0.248766	0.439908	0.331945
A	GLY	67	0.569756		0.569756	0.331945		0.570966		0.476357	0.331945		0.546173		0.451675	0.331945		0.538502		0.448935	0.331945		0.568561		0.458805	0.331945
A	PRO	68	0.631	0.515133	0.581343	0.331945		0.569462	0.185938	0.501249	0.331945		0.550391	0.19803	0.443656	0.331945		0.557269	0.251903	0.449203	0.331945		0.549623	0.25723	0.441688	0.331945
A	SER	69	0.50763	0.042682	0.352647	0.331945		0.556685	0.299838	0.456851	0.331945		0.575681	0.248188	0.477959	0.331945		0.580376	0.223228	0.450118	0.331945		0.549969	0.242641	0.428465	0.331945
A	LEU	70	0.531426	0.341698	0.436562	0.331945		0.559216	0.241936	0.412899	0.331945		0.596147	0.294392	0.460619	0.331945		0.553725	0.243085	0.450066	0.331945		0.546143	0.239197	0.423927	0.331945
A	ARG	71	0.638591	0.341428	0.449487	0.331945		0.614035	0.304715	0.456369	0.331945		0.535063	0.237293	0.399873	0.331945		0.564315	0.254076	0.42016	0.331945		0.531715	0.200727	0.402166	0.331945
A	VAL	72	0.672087	0.231018	0.483058	0.331945		0.54542	0.267361	0.403385	0.331945		0.562314	0.244144	0.401426	0.331945		0.54062	0.227664	0.393924	0.331945		0.531759	0.17991	0.385838	0.331945
A	MET	73	0.325582	0.229638	0.27761	0.331945		0.547185	0.179197	0.373693	0.331945		0.549057	0.241854	0.393652	0.331945		0.518335	0.222793	0.377443	0.331945		0.516086	0.218256	0.370905	0.331945
A	ILE	74	0.643886	0.076935	0.360411	0.331945		0.478202	0.212275	0.345238	0.331945		0.491665	0.175285	0.351211	0.331945		0.515648	0.154214	0.32913	0.331945		0.514179	0.223541	0.372845	0.331945
A	ASN	75	0.465138	0.330251	0.397695	0.331945		0.486885	0.138589	0.331795	0.331945		0.459772	0.101411	0.274273	0.331945		0.481185	0.165696	0.322846	0.331945		0.495754	0.211617	0.35318	0.331945
A	SER	76	0.351631	0.00858	0.237281	0.331945		0.44313	0.066827	0.244447	0.331945		0.474126	0.139843	0.299851	0.331945		0.472319	0.21459	0.339934	0.331945		0.484348	0.14985	0.316594	0.331945
A	ARG	77	0.512621	-0.13835	0.098366	0.331945		0.420535	0.097342	0.247049	0.331945		0.467354	0.239111	0.348304	0.331945		0.469372	0.169144	0.319752	0.331945		0.48003	0.14359	0.323676	0.331945
A	SER	78	0.397352	0.421797	0.4055	0.331945		0.506666	0.285575	0.368848	0.331945		0.435316	0.155364	0.296032	0.331945		0.435383	0.109905	0.273138	0.331945		0.431281	0.120821	0.284269	0.331945
A	ALA	79	0.610026	0.573278	0.602677	0.331945		0.437443	0.302197	0.381505	0.331945		0.446182	0.0861	0.255398	0.331945		0.453377	0.101664	0.291666	0.331945		0.420107	0.139186	0.287864	0.331945
A	VAL	80	0.304951	-0.088483	0.136337	0.331945		0.440312	0.049018	0.257707	0.331945		0.461878	0.168284	0.341203	0.331945		0.42255	0.097661	0.264851	0.331945		0.384902	0.167409	0.283524	0.331945
A	LEU	81	0.405958	-0.337741	0.034109	0.331945		0.434003	-0.051219	0.232613	0.331945		0.409575	0.080037	0.270018	0.331945		0.378271	0.17909	0.296107	0.331945		0.360079	0.16122	0.266956	0.331945
A	ALA	82	0.5911	0.272567	0.527393	0.331945		0.377633	-0.028204	0.203692	0.331945		0.328104	0.051711	0.212914	0.331945		0.358168	0.174174	0.282845	0.331945		0.389152	0.184549	0.285908	0.331945
A	GLN	83	0.135841	-0.019437	0.049575	0.331945		0.30987	0.228259	0.298042	0.331945		0.31844	0.146884	0.248181	0.331945		0.298463	0.12973	0.227528	0.331945		0.396585	0.213017	0.306727	0.331945
A	MET	84	0.202668	0.431649	0.317158	0.331945		0.19838	0.266532	0.226468	0.331945		0.275666	0.266867	0.284449	0.331945		0.350818	0.180257	0.27173	0.331945		0.417612	0.189076	0.308694	0.331945
A	PRO	85	0.256632	0.387385	0.312669	0.331945		0.217131	0.360401	0.28176	0.331945		0.291733	0.265395	0.268121	0.331945		0.377735	0.253477	0.313624	0.331945		0.411944	0.167095	0.293867	0.331945
A	SER	86	0.192091	0.262171	0.215451	0.331945		0.373386	0.304921	0.324624	0.331945		0.383441	0.304241	0.32368	0.331945		0.3831	0.237174	0.299302	0.331945		0.430796	0.201839	0.321422	0.331945
A	LYS	87	0.671434	0.265208	0.445753	0.331945		0.485967	0.234058	0.329525	0.331945		0.468638	0.249602	0.345676	0.331945		0.441933	0.287306	0.355017	0.331945		0.411977	0.233192	0.332921	0.331945
A	PHE	88	0.594377	0.174794	0.32737	0.331945		0.631489	0.199484	0.400087	0.331945		0.526846	0.238421	0.371058	0.331945		0.486169	0.267599	0.372487	0.331945		0.397698	0.202251	0.301623	0.331945
A	THR	89	0.628655	0.15845	0.427139	0.331945		0.590236	0.221576	0.398029	0.331945		0.590892	0.244727	0.415858	0.331945		0.47793	0.213278	0.350762	0.331945		0.417179	0.217163	0.320939	0.331945
A	ILE	90	0.547675	0.331483	0.439579	0.331945		0.562883	0.261212	0.435388	0.331945		0.496397	0.193113	0.358826	0.331945		0.512492	0.166141	0.346143	0.331945		0.433484	0.17296	0.313605	0.331945
A	CYS	91	0.512319	0.293702	0.439447	0.331945		0.419651	0.210774	0.34654	0.331945		0.464326	0.144597	0.329975	0.331945		0.466592	0.148912	0.3199	0.331945		0.414672	0.154436	0.295786	0.331945
A	ALA	92	0.198958	0.007136	0.160593	0.331945		0.381767	0.077685	0.261053	0.331945		0.408623	0.141828	0.296958	0.331945		0.436256	0.116143	0.306916	0.331945		0.410284	0.149375	0.292123	0.331945
A	ASN	93	0.434023	-0.067784	0.183119	0.331945		0.327707	0.027985	0.201921	0.331945		0.375492	0.064614	0.256339	0.331945		0.353548	0.119739	0.262562	0.331945		0.332742	0.118326	0.240411	0.331945
A	VAL	94	0.350139	0.144603	0.262052	0.331945		0.388727	0.00741	0.227218	0.331945		0.282968	0.042598	0.191782	0.331945		0.295855	0.101884	0.224788	0.331945		0.31318	0.132289	0.242183	0.331945
A	SER	95	0.38202	-0.054588	0.236484	0.331945		0.26062	0.091213	0.205066	0.331945		0.271941	0.08247	0.194695	0.331945		0.196734	0.049023	0.144427	0.331945		0.266431	0.126642	0.213206	0.331945
A	LEU	96	0.0497	0.183624	0.116662	0.331945		0.191848	0.111843	0.176102	0.331945		0.148831	0.080762	0.133455	0.331945		0.222482	0.094916	0.171037	0.331945		0.253772	0.122454	0.204161	0.331945
A	ASP	97	0.143823	0.206494	0.175158	0.331945		0.003998	0.104598	0.056246	0.331945		0.154643	0.117519	0.150417	0.331945		0.176823	0.118361	0.16036	0.331945		0.236893	0.115963	0.189164	0.331945
A	GLU	98	-0.181528	-0.076325	-0.123082	0.331945		0.113831	0.152852	0.13298	0.331945		0.10112	0.147703	0.124797	0.331945		0.185151	0.138476	0.171508	0.331945		0.257179	0.155317	0.213263	0.331945
A	ARG	99	0.379197	0.328388	0.346864	0.331945		0.104026	0.116132	0.110722	0.331945		0.172867	0.168059	0.169482	0.331945		0.177241	0.178032	0.176936	0.331945		0.259254	0.128774	0.188657	0.331945
A	SER	100	0.114409	0.096332	0.108383	0.331945		0.30068	0.236709	0.265111	0.331945		0.209433	0.171222	0.189346	0.331945		0.230441	0.214661	0.221082	0.331945		0.268988	0.118359	0.186982	0.331945
A	LYS	101	0.408434	0.285408	0.340086	0.331945		0.283165	0.201349	0.240983	0.331945		0.330159	0.274492	0.2991	0.331945		0.275159	0.133769	0.183552	0.331945		0.275823	0.166727	0.207836	0.331945
A	LEU	102	0.326651	0.222306	0.274479	0.331945		0.38573	0.315913	0.346751	0.331945		0.345689	0.136864	0.212217	0.331945		0.366408	0.148964	0.235939	0.331945		0.309247	0.164017	0.224904	0.331945
A	ALA	103	0.422104	0.440025	0.425688	0.331945		0.401867	0.10086	0.204205	0.331945		0.41425	0.123606	0.239266	0.331945		0.377552	0.17026	0.252942	0.331945		0.323563	0.171817	0.236021	0.331945
A	TYR	104	0.456845	-0.359752	-0.087553	0.331945		0.445388	0.036771	0.193921	0.331945		0.424004	0.162016	0.264425	0.331945		0.42083	0.178471	0.280946	0.331945		0.353866	0.211708	0.269218	0.331945
A	ASP	105	0.457216	0.030042	0.243629	0.331945		0.457089	0.049249	0.20732	0.331945		0.442145	0.148317	0.270411	0.331945		0.405525	0.179455	0.274854	0.331945		0.332434	0.1764	0.244561	0.331945
A	VAL	106	0.457204	0.477458	0.465884	0.331945		0.443926	0.220437	0.337974	0.331945		0.417985	0.118771	0.244762	0.331945		0.380547	0.199479	0.270227	0.331945		0.382099	0.163836	0.259289	0.331945
A	THR	107	0.417356	0.153812	0.304409	0.331945		0.391954	0.307855	0.355912	0.331945		0.356976	0.263216	0.310691	0.331945		0.34074	0.128046	0.220219	0.331945		0.367137	0.142984	0.242003	0.331945
A	THR	108	0.301301	0.292296	0.297442	0.331945		0.290154	0.269526	0.281313	0.331945		0.294223	0.245207	0.277091	0.331945		0.369866	0.173459	0.271355	0.331945		0.350147	0.117531	0.219785	0.331945
A	PRO	109	0.151805	0.362471	0.24209	0.331945		0.198852	0.198255	0.205055	0.331945		0.334928	0.141342	0.237994	0.331945		0.339384	0.177172	0.25797	0.331945		0.303161	0.082457	0.175181	0.331945
A	CYS	110	0.143449	-0.060001	0.075632	0.331945		0.31866	0.086868	0.19604	0.331945		0.300225	0.121787	0.2071	0.331945		0.294036	0.100725	0.195713	0.331945		0.313351	0.113815	0.217172	0.331945
A	GLU	111	0.660728	-0.041867	0.270397	0.331945		0.34934	-0.015278	0.165323	0.331945		0.267919	0.051793	0.153628	0.331945		0.220879	0.086496	0.142946	0.331945		0.31884	0.100317	0.222805	0.331945
A	ILE	112	0.243843	0.056035	0.149938	0.331945		0.348113	-0.014502	0.150138	0.331945		0.218609	-0.00986	0.092219	0.331945		0.259112	0.042622	0.153933	0.331945		0.323109	0.095114	0.22247	0.331945
A	LYS	113	0.13977	-0.057673	0.030079	0.331945		0.096289	0.017523	0.038355	0.331945		0.303705	-0.000823	0.151962	0.331945		0.311367	-0.026078	0.163004	0.331945		0.305365	0.111262	0.219251	0.331945
A	ALA	114	-0.094745	0.054209	-0.064954	0.331945		0.204652	-0.006095	0.113158	0.331945		0.275078	-0.016136	0.158999	0.331945		0.362898	0.042526	0.218227	0.331945		0.323925	0.128664	0.237502	0.331945
A	CYS	115	0.568932	-0.01482	0.374348	0.331945		0.330593	-0.026347	0.204993	0.331945		0.327144	0.056703	0.221451	0.331945		0.300248	0.095855	0.218028	0.331945		0.353255	0.122932	0.250669	0.331945
A	SER	116	0.517593	-0.118429	0.305585	0.331945		0.530231	0.095659	0.38071	0.331945		0.343625	0.134525	0.269236	0.331945		0.337621	0.156952	0.267781	0.331945		0.363544	0.166208	0.275175	0.331945
A	LEU	117	0.504168	0.420227	0.462198	0.331945		0.414645	0.211079	0.345595	0.331945		0.463664	0.220426	0.381868	0.331945		0.38543	0.207965	0.318759	0.331945		0.325128	0.175244	0.266769	0.331945
A	THR	118	0.222174	0.331439	0.269002	0.331945		0.410599	0.411793	0.409802	0.331945		0.444765	0.283274	0.384384	0.331945		0.435628	0.259655	0.377351	0.331945		0.327072	0.147004	0.250996	0.331945
A	CYS	119	0.505454	0.483713	0.498207	0.331945		0.400688	0.371524	0.384712	0.331945		0.392574	0.390167	0.392305	0.331945		0.388373	0.26999	0.349293	0.331945		0.367414	0.1802	0.288762	0.331945
A	LEU	120	0.474435	0.29942	0.386927	0.331945		0.412176	0.399723	0.410109	0.331945		0.339369	0.317627	0.335454	0.331945		0.352321	0.250537	0.302271	0.331945		0.415006	0.199538	0.32629	0.331945
A	LYS	121	0.256638	0.416036	0.345192	0.331945		0.323073	0.257661	0.303353	0.331945		0.347981	0.200419	0.27694	0.331945		0.363658	0.23443	0.299886	0.331945		0.412162	0.203567	0.318037	0.331945
A	SER	122	0.238146	0.057527	0.17794	0.331945		0.253338	0.072987	0.166522	0.331945		0.363595	0.165172	0.266399	0.331945		0.393171	0.225215	0.311151	0.331945		0.38821	0.218784	0.305366	0.331945
A	LYS	123	0.26523	-0.254603	-0.023566	0.331945		0.362301	0.036801	0.199959	0.331945		0.354462	0.158675	0.258584	0.331945		0.39777	0.160327	0.280488	0.331945		0.382842	0.216736	0.301965	0.331945
A	ASN	124	0.583528	0.307478	0.445503	0.331945		0.425842	0.106603	0.256596	0.331945		0.410663	0.081367	0.24626	0.331945		0.366298	0.124546	0.248955	0.331945		0.408063	0.202233	0.310162	0.331945
A	MET	125	0.428767	0.266935	0.347851	0.331945		0.516647	0.201303	0.358975	0.331945		0.41386	0.079652	0.243911	0.331945		0.393223	0.121927	0.260327	0.331945		0.405941	0.198031	0.306445	0.331945
A	LEU	126	0.537645	0.029495	0.28357	0.331945		0.406847	0.115128	0.265873	0.331945		0.449837	0.210113	0.333583	0.331945		0.430575	0.138266	0.286216	0.331945		0.398297	0.18223	0.294722	0.331945
A	THR	127	0.254129	0.048953	0.166197	0.331945		0.412296	0.158718	0.291521	0.331945		0.433053	0.182997	0.316315	0.331945		0.461558	0.237137	0.354914	0.331945		0.40806	0.158768	0.287068	0.331945
A	THR	128	0.445113	0.397705	0.424796	0.331945		0.399619	0.206185	0.316719	0.331945		0.443722	0.217108	0.338209	0.331945		0.43396	0.211156	0.328125	0.331945		0.426275	0.172555	0.301821	0.331945
A	VAL	129	0.499613	0.171899	0.359164	0.331945		0.475612	0.335698	0.41376	0.331945		0.414262	0.236332	0.333091	0.331945		0.424712	0.195587	0.315717	0.331945		0.444921	0.213735	0.33436	0.331945
A	LYS	130	0.48211	0.43749	0.457321	0.331945		0.457356	0.245001	0.358155	0.331945		0.436242	0.258133	0.35205	0.331945		0.41055	0.221256	0.323811	0.331945		0.372944	0.173967	0.278883	0.331945
A	ASP	131	0.390344	0.125614	0.257979	0.331945		0.412161	0.240353	0.325431	0.331945		0.434922	0.220428	0.335137	0.331945		0.441437	0.242603	0.347834	0.331945		0.333454	0.126103	0.236855	0.331945
A	LEU	132	0.36403	0.157956	0.260993	0.331945		0.397629	0.16425	0.2864	0.331945		0.429066	0.225723	0.330175	0.331945		0.348104	0.167222	0.263614	0.331945		0.29316	0.146918	0.227115	0.331945
A	THR	133	0.438514	0.209179	0.340228	0.331945		0.424292	0.188504	0.311858	0.331945		0.291001	0.112232	0.205762	0.331945		0.275927	0.105584	0.195954	0.331945		0.30259	0.173612	0.243845	0.331945
A	MET	134	0.470333	0.198377	0.334355	0.331945		0.233543	0.092531	0.169947	0.331945		0.211807	0.035196	0.131275	0.331945		0.220542	0.080008	0.155827	0.331945		0.314683	0.184423	0.255388	0.331945
A	LYS	135	-0.208216	-0.129964	-0.164743	0.331945		0.085497	-0.063718	0.018385	0.331945		0.157884	0.055297	0.114364	0.331945		0.215901	0.111004	0.169005	0.331945		0.308357	0.18501	0.252026	0.331945
A	THR	136	-0.005626	-0.259566	-0.114457	0.331945		-0.03981	-0.043691	-0.034255	0.331945		0.141752	0.081979	0.116363	0.331945		0.246488	0.162241	0.210545	0.331945		0.275571	0.154632	0.220504	0.331945
A	LEU	137	0.094413	0.258459	0.176436	0.331945		0.148882	0.113826	0.1374	0.331945		0.163314	0.145627	0.159847	0.331945		0.245276	0.157839	0.207966	0.331945		0.283353	0.129565	0.211861	0.331945
A	ASN	138	0.357857	0.342587	0.350222	0.331945		0.343471	0.372555	0.359478	0.331945		0.290963	0.207292	0.25723	0.331945		0.195438	0.144261	0.175998	0.331945		0.289957	0.154851	0.227806	0.331945
A	PRO	139	0.578143	0.516618	0.551775	0.331945		0.455343	0.345856	0.408056	0.331945		0.316381	0.279871	0.302238	0.331945		0.293175	0.141381	0.222806	0.331945		0.299732	0.181638	0.244598	0.331945
A	THR	140	0.430029	0.178362	0.322172	0.331945		0.376546	0.266103	0.328177	0.331945		0.392688	0.198155	0.299533	0.331945		0.35636	0.240762	0.301498	0.331945		0.280547	0.189509	0.238241	0.331945
A	HIS	141	0.121464	0.103328	0.110583	0.331945		0.34248	0.043856	0.198556	0.331945		0.40845	0.216858	0.316765	0.331945		0.420879	0.275816	0.351284	0.331945		0.322642	0.222527	0.275403	0.331945
A	ASP	142	0.475946	-0.150121	0.162912	0.331945		0.344692	0.12977	0.236627	0.331945		0.40203	0.214302	0.311398	0.331945		0.406798	0.267583	0.339028	0.331945		0.353903	0.269476	0.314092	0.331945
A	ILE	143	0.436666	0.436103	0.436385	0.331945		0.486219	0.263272	0.374746	0.331945		0.367883	0.235621	0.299849	0.331945		0.360611	0.2271	0.295065	0.331945		0.364449	0.242835	0.304807	0.331945
A	ILE	144	0.546044	0.503835	0.52494	0.331945		0.414002	0.408298	0.408584	0.331945		0.394556	0.261602	0.326539	0.331945		0.347499	0.238315	0.293486	0.331945		0.361521	0.224836	0.292099	0.331945
A	ALA	145	0.259295	0.284957	0.264428	0.331945		0.35339	0.340676	0.344467	0.331945		0.367017	0.343	0.356181	0.331945		0.360206	0.218613	0.288303	0.331945		0.302712	0.198478	0.250608	0.331945
A	LEU	146	0.254831	0.233236	0.244033	0.331945		0.284125	0.258354	0.273194	0.331945		0.321766	0.248862	0.283765	0.331945		0.338736	0.260716	0.295092	0.331945		0.24216	0.183211	0.211064	0.331945
A	CYS	147	0.338249	0.256869	0.311122	0.331945		0.26783	0.151839	0.209819	0.331945		0.277688	0.177015	0.220865	0.331945		0.266533	0.230799	0.246377	0.331945		0.24518	0.192346	0.217306	0.331945
A	GLU	148	0.210411	-0.034588	0.0743	0.331945		0.291439	0.122294	0.198621	0.331945		0.212078	0.16536	0.187054	0.331945		0.154806	0.160312	0.15527	0.331945		0.216742	0.187156	0.202897	0.331945
A	PHE	149	0.325656	0.144602	0.21044	0.331945		0.15577	0.112231	0.126705	0.331945		0.113903	0.120798	0.115685	0.331945		0.139861	0.148719	0.143101	0.331945		0.209704	0.144326	0.180524	0.331945
A	GLU	150	-0.068757	0.226679	0.095374	0.331945		0.006951	0.127236	0.064335	0.331945		0.077189	0.110186	0.08931	0.331945		0.126761	0.085798	0.10887	0.331945		0.172011	0.135811	0.153196	0.331945
A	ASN	151	-0.236045	0.010426	-0.11281	0.331945		-0.050041	0.146972	0.053937	0.331945		0.067734	0.075661	0.075333	0.331945		0.129761	0.044099	0.091606	0.331945		0.179629	0.132147	0.155376	0.331945
A	ILE	152	0.15468	0.20381	0.179245	0.331945		0.027257	0.002341	0.023617	0.331945		0.074453	0.039735	0.0713	0.331945		0.118476	0.107635	0.113039	0.331945		0.20785	0.136384	0.170163	0.331945
A	VAL	153	0.163136	-0.207213	0.004415	0.331945		0.225688	-0.01281	0.124645	0.331945		0.114487	0.076433	0.097091	0.331945		0.120968	0.121929	0.124177	0.331945		0.218824	0.10082	0.160488	0.331945
A	THR	154	0.359249	-0.035027	0.190274	0.331945		0.217933	0.055976	0.139673	0.331945		0.230315	0.123279	0.177335	0.331945		0.211541	0.129523	0.168651	0.331945		0.253154	0.127777	0.192369	0.331945
A	SER	155	0.131414	0.410167	0.224332	0.331945		0.27792	0.2066	0.234338	0.331945		0.312431	0.138485	0.222824	0.331945		0.310829	0.108843	0.214009	0.331945		0.255389	0.136566	0.200125	0.331945
A	LYS	156	0.343098	0.244658	0.288409	0.331945		0.34659	0.311555	0.306478	0.331945		0.371598	0.153061	0.262881	0.331945		0.372737	0.117147	0.249115	0.331945		0.306065	0.153682	0.233008	0.331945
A	LYS	157	0.565258	0.279839	0.406692	0.331945		0.455775	0.130056	0.299933	0.331945		0.417355	0.212454	0.309824	0.331945		0.399466	0.181217	0.290735	0.331945		0.37638	0.188614	0.286558	0.331945
A	VAL	158	0.458969	-0.13433	0.204698	0.331945		0.537421	0.135815	0.345459	0.331945		0.46112	0.178676	0.324109	0.331945		0.417956	0.245501	0.328852	0.331945		0.408202	0.211563	0.313209	0.331945
A	ILE	159	0.588037	0.261938	0.424987	0.331945		0.465748	0.122961	0.308481	0.331945		0.490236	0.212737	0.357844	0.331945		0.475958	0.243288	0.364839	0.331945		0.446716	0.267332	0.357946	0.331945
A	ILE	160	0.35024	0.241274	0.295757	0.331945		0.475651	0.306059	0.39261	0.331945		0.48467	0.235704	0.371755	0.331945		0.499047	0.273516	0.391125	0.331945		0.469412	0.289938	0.373137	0.331945
A	PRO	161	0.488677	0.414964	0.457086	0.331945		0.458782	0.350303	0.409696	0.331945		0.49382	0.35382	0.425297	0.331945		0.502123	0.291573	0.403957	0.331945		0.512998	0.263027	0.393224	0.331945
A	THR	162	0.537427	0.394672	0.476246	0.331945		0.510275	0.421963	0.46858	0.331945		0.493571	0.382681	0.439603	0.331945		0.523542	0.341284	0.425768	0.331945		0.53113	0.266109	0.404328	0.331945
A	TYR	163	0.504721	0.456253	0.472409	0.331945		0.542979	0.419056	0.481724	0.331945		0.545303	0.377155	0.451926	0.331945		0.526802	0.32017	0.428668	0.331945		0.517953	0.282115	0.406645	0.331945
A	LEU	164	0.586788	0.406243	0.496515	0.331945		0.566804	0.358713	0.4421	0.331945		0.56974	0.31699	0.449566	0.331945		0.554276	0.325496	0.445068	0.331945		0.503737	0.311883	0.411279	0.331945
A	ARG	165	0.608903	0.213644	0.357375	0.331945		0.602183	0.244676	0.433059	0.331945		0.570765	0.293768	0.436428	0.331945		0.544509	0.331345	0.441509	0.331945		0.438826	0.27588	0.360722	0.331945
A	SER	166	0.610858	0.11414	0.445286	0.331945		0.587439	0.202114	0.404406	0.331945		0.553883	0.293698	0.428382	0.331945		0.510962	0.302552	0.409999	0.331945		0.420663	0.260798	0.344099	0.331945
A	ILE	167	0.542555	0.278559	0.410557	0.331945		0.524575	0.282868	0.42934	0.331945		0.497044	0.251073	0.380214	0.331945		0.420861	0.218217	0.323778	0.331945		0.380844	0.237759	0.312751	0.331945
A	SER	168	0.420312	0.455906	0.432177	0.331945		0.42182	0.309194	0.366136	0.331945		0.350067	0.181527	0.282511	0.331945		0.358525	0.17095	0.268976	0.331945		0.334986	0.177554	0.258793	0.331945
A	VAL	169	0.302593	0.193117	0.255675	0.331945		0.198974	0.171645	0.18557	0.331945		0.257983	0.173773	0.216034	0.331945		0.278778	0.163506	0.23396	0.331945		0.289059	0.132153	0.213863	0.331945
A	ARG	170	-0.125984	-0.134087	-0.131141	0.331945		0.109016	0.044799	0.079146	0.331945		0.159606	0.150369	0.156376	0.331945		0.196226	0.108973	0.153591	0.331945		0.217114	0.110732	0.16718	0.331945
A	ASN	171	0.15044	0.075368	0.112904	0.331945		0.025042	0.034273	0.031342	0.331945		0.082143	0.005669	0.046481	0.331945		0.118649	0.063013	0.091823	0.331945		0.176014	0.066972	0.132407	0.331945
A	LYS	172	0.050669	0.16154	0.112264	0.331945		0.078035	-0.010228	0.035956	0.331945		0.021528	-0.041586	-0.009018	0.331945		0.029375	0.022257	0.027656	0.331945		0.109509	0.053521	0.084903	0.331945
A	ASP	173	0.032995	-0.267592	-0.117298	0.331945		0.027728	-0.049737	-0.008951	0.331945		0.005804	0.019354	0.013811	0.331945		0.008549	-0.043576	-0.01246	0.331945		0.06609	0.056008	0.065654	0.331945
A	LEU	174	-0.00048	-0.043159	-0.021819	0.331945		-0.057364	-0.046712	-0.052038	0.331945		0.007077	-0.049263	-0.013796	0.331945		0.009304	-0.029251	-0.004762	0.331945		0.05132	0.051465	0.056536	0.331945
A	ASN	175	-0.204606	0.170615	-0.016996	0.331945		-0.016094	-0.046754	-0.021316	0.331945		-0.027196	-0.088333	-0.0517	0.331945		-0.002909	0.003683	0.007511	0.331945		0.062728	0.059998	0.065796	0.331945
A	THR	176	0.156806	-0.267717	-0.025133	0.331945		-0.056165	-0.043639	-0.039794	0.331945		-0.020806	0.026367	0.011522	0.331945		0.026685	0.038597	0.038885	0.331945		0.100058	0.086602	0.098683	0.331945
A	LEU	177	-0.120695	-0.033814	-0.077255	0.331945		0.033685	0.001459	0.032142	0.331945		0.030857	0.116186	0.082263	0.331945		0.083126	0.117822	0.106719	0.331945		0.110351	0.112428	0.11612	0.331945
A	GLU	178	0.064946	0.305908	0.198813	0.331945		0.067361	0.22601	0.151148	0.331945		0.157394	0.13946	0.157169	0.331945		0.12386	0.146639	0.14278	0.331945		0.136413	0.104905	0.126508	0.331945
A	ASN	179	0.257833	0.405938	0.331885	0.331945		0.250287	0.332943	0.296077	0.331945		0.182964	0.224715	0.208318	0.331945		0.190754	0.173615	0.188738	0.331945		0.156942	0.155543	0.162247	0.331945
A	ILE	180	0.428082	0.286984	0.357533	0.331945		0.323523	0.283826	0.306677	0.331945		0.259834	0.303368	0.284711	0.331945		0.216547	0.223116	0.224691	0.331945		0.18559	0.186202	0.191645	0.331945
A	THR	181	0.284654	0.158557	0.230612	0.331945		0.325463	0.268331	0.297619	0.331945		0.314315	0.257943	0.290256	0.331945		0.270762	0.269293	0.275131	0.331945		0.246101	0.187425	0.221114	0.331945
A	THR	182	0.263653	0.359453	0.30471	0.331945		0.29522	0.198931	0.253954	0.331945		0.314511	0.234641	0.279043	0.331945		0.306434	0.267604	0.289809	0.331945		0.264687	0.221837	0.244856	0.331945
A	THR	183	0.337354	0.078783	0.226538	0.331945		0.286607	0.242555	0.269024	0.331945		0.291824	0.236062	0.267849	0.331945		0.335461	0.235909	0.286277	0.331945		0.297	0.2637	0.276709	0.331945
A	GLU	184	0.258814	0.28943	0.275823	0.331945		0.303604	0.220766	0.267974	0.331945		0.327098	0.241164	0.283158	0.331945		0.325914	0.210741	0.268919	0.331945		0.327778	0.26683	0.292446	0.331945
A	PHE	185	0.314644	0.294086	0.301562	0.331945		0.344828	0.255861	0.294848	0.331945		0.346618	0.191435	0.269423	0.331945		0.318783	0.249045	0.274993	0.331945		0.350326	0.255547	0.299533	0.331945
A	LYS	186	0.461024	0.184067	0.307159	0.331945		0.378974	0.196321	0.281584	0.331945		0.326095	0.261015	0.278741	0.331945		0.338763	0.246314	0.284595	0.331945		0.35242	0.252432	0.299023	0.331945
A	ASN	187	0.361252	0.110812	0.236032	0.331945		0.352338	0.24052	0.272106	0.331945		0.355034	0.271198	0.297961	0.331945		0.362835	0.27532	0.310782	0.331945		0.382148	0.278604	0.33066	0.331945
A	ALA	188	0.234739	0.426682	0.273128	0.331945		0.333168	0.292612	0.293696	0.331945		0.393278	0.268744	0.319618	0.331945		0.390306	0.270076	0.321653	0.331945		0.419086	0.276035	0.346756	0.331945
A	ILE	189	0.403512	0.340342	0.371927	0.331945		0.381371	0.349614	0.351633	0.331945		0.391295	0.282476	0.328569	0.331945		0.432737	0.291842	0.361232	0.331945		0.432478	0.29238	0.359945	0.331945
A	THR	190	0.505862	0.281819	0.409843	0.331945		0.453494	0.291629	0.377896	0.331945		0.441377	0.349603	0.397087	0.331945		0.462588	0.312859	0.386176	0.331945		0.459474	0.302885	0.378541	0.331945
A	ASN	191	0.451108	0.252726	0.351917	0.331945		0.522878	0.326996	0.446794	0.331945		0.528424	0.330504	0.438814	0.331945		0.480218	0.333969	0.405546	0.331945		0.464279	0.316457	0.387491	0.331945
A	ALA	192	0.611664	0.446444	0.57862	0.331945		0.577583	0.343454	0.470766	0.331945		0.544655	0.314152	0.438753	0.331945		0.52608	0.33087	0.435153	0.331945		0.470416	0.334859	0.399008	0.331945
A	LYS	193	0.669976	0.331191	0.481762	0.331945		0.588768	0.345405	0.477335	0.331945		0.554637	0.338785	0.45286	0.331945		0.520935	0.345589	0.439166	0.331945		0.465358	0.354329	0.40592	0.331945
A	ILE	194	0.484665	0.258579	0.371622	0.331945		0.570138	0.331585	0.444588	0.331945		0.537915	0.376915	0.46248	0.331945		0.524173	0.360543	0.442594	0.331945		0.458539	0.315539	0.395612	0.331945
A	ILE	195	0.555772	0.404986	0.480379	0.331945		0.469311	0.36898	0.417339	0.331945		0.521288	0.364926	0.433524	0.331945		0.503388	0.370864	0.436901	0.331945		0.417947	0.30326	0.369176	0.331945
A	PRO	196	0.367497	0.443375	0.400016	0.331945		0.483933	0.41162	0.438079	0.331945		0.448415	0.363682	0.399585	0.331945		0.438826	0.307086	0.37706	0.331945		0.409804	0.291309	0.357674	0.331945
A	TYR	197	0.528529	0.386498	0.433842	0.331945		0.400545	0.384949	0.381974	0.331945		0.383429	0.311966	0.357207	0.331945		0.336972	0.289096	0.319827	0.331945		0.408625	0.275835	0.349348	0.331945
A	SER	198	0.305611	0.324973	0.312065	0.331945		0.331292	0.237157	0.301881	0.331945		0.263674	0.272022	0.277358	0.331945		0.327204	0.273636	0.307213	0.331945		0.397254	0.261557	0.333298	0.331945
A	GLY	199	0.159735		0.159735	0.331945		0.140781		0.18431	0.331945		0.273432		0.254019	0.331945		0.3104		0.275777	0.331945		0.397695		0.328302	0.331945
A	LEU	200	-0.043003	0.205263	0.08113	0.331945		0.177673	0.118541	0.174729	0.331945		0.255354	0.152623	0.219317	0.331945		0.327413	0.20557	0.276071	0.331945		0.405432	0.254717	0.337197	0.331945
A	LEU	201	0.416286	0.15036	0.283323	0.331945		0.270475	0.146048	0.208262	0.331945		0.29155	0.145504	0.237318	0.331945		0.348313	0.175899	0.275067	0.331945		0.405451	0.232893	0.328834	0.331945
A	LEU	202	0.438142	0.082521	0.260332	0.331945		0.447005	0.174086	0.315241	0.331945		0.394568	0.181263	0.290733	0.331945		0.386048	0.177436	0.297552	0.331945		0.399892	0.213239	0.317235	0.331945
A	VAL	203	0.486588	0.289376	0.402068	0.331945		0.533186	0.183565	0.363071	0.331945		0.517121	0.207358	0.3684	0.331945		0.442656	0.200997	0.330217	0.331945		0.38616	0.182526	0.297164	0.331945
A	ILE	204	0.674829	0.178797	0.426813	0.331945		0.577059	0.26797	0.432782	0.331945		0.545062	0.210271	0.389414	0.331945		0.492563	0.204128	0.357544	0.331945		0.408983	0.188878	0.312045	0.331945
A	THR	205	0.569762	0.335737	0.469466	0.331945		0.600193	0.226486	0.428223	0.331945		0.518702	0.239204	0.391831	0.331945		0.487019	0.189599	0.347508	0.331945		0.40911	0.21303	0.317452	0.331945
A	VAL	206	0.555988	0.164925	0.388389	0.331945		0.477365	0.242615	0.376758	0.331945		0.496881	0.191059	0.354031	0.331945		0.50395	0.234216	0.378282	0.331945		0.437584	0.19437	0.33464	0.331945
A	THR	207	0.306345	0.227183	0.272418	0.331945		0.413271	0.14692	0.291292	0.331945		0.473247	0.234268	0.363818	0.331945		0.457457	0.23083	0.352159	0.331945		0.434178	0.189634	0.338221	0.331945
A	ASP	208	0.377481	0.048653	0.213067	0.331945		0.413496	0.223559	0.320412	0.331945		0.391522	0.220255	0.313767	0.331945		0.399654	0.205287	0.329787	0.331945		0.430224	0.205104	0.342219	0.331945
A	ASN	209	0.556661	0.39484	0.475751	0.331945		0.365092	0.236389	0.302676	0.331945		0.334365	0.18727	0.290131	0.331945		0.372377	0.171364	0.308822	0.331945		0.431344	0.205262	0.340528	0.331945
A	LYS	210	0.161134	0.265672	0.219211	0.331945		0.329334	0.220171	0.321723	0.331945		0.348861	0.161488	0.300189	0.331945		0.349327	0.183901	0.29681	0.331945		0.429849	0.222662	0.344114	0.331945
A	GLY	211	0.270206		0.270206	0.331945		0.270054		0.27071	0.331945		0.352293		0.318438	0.331945		0.376837		0.312675	0.331945		0.403183		0.312823	0.331945
A	ALA	212	0.378822	0.098273	0.322712	0.331945		0.34789	0.116987	0.299075	0.331945		0.340744	0.181549	0.299981	0.331945		0.416966	0.238969	0.348845	0.331945		0.375354	0.154557	0.276369	0.331945
A	PHE	213	0.394644	0.252687	0.304308	0.331945		0.424126	0.214024	0.336829	0.331945		0.440194	0.202455	0.349391	0.331945		0.376934	0.178862	0.298776	0.331945		0.381101	0.157085	0.280737	0.331945
A	LYS	214	0.498914	0.291111	0.383468	0.331945		0.517314	0.304667	0.384679	0.331945		0.44144	0.197273	0.320403	0.331945		0.38961	0.109112	0.265659	0.331945		0.376765	0.164214	0.281109	0.331945
A	TYR	215	0.658384	0.370201	0.466262	0.331945		0.477912	0.211801	0.324998	0.331945		0.415649	0.133102	0.253339	0.331945		0.403804	0.145538	0.272838	0.331945		0.354452	0.131874	0.257906	0.331945
A	ILE	216	0.276438	-0.025909	0.125264	0.331945		0.394896	0.04057	0.192974	0.331945		0.410633	0.133561	0.25657	0.331945		0.396798	0.149653	0.25776	0.331945		0.39103	0.102004	0.257568	0.331945
A	LYS	217	0.249866	-0.222582	-0.012605	0.331945		0.298623	0.002164	0.144373	0.331945		0.376806	0.100755	0.223309	0.331945		0.384881	0.119141	0.24579	0.331945		0.383709	0.136126	0.260988	0.331945
A	PRO	218	0.369564	0.254984	0.320459	0.331945		0.316402	0.05316	0.175007	0.331945		0.307373	0.034534	0.17416	0.331945		0.394106	0.068568	0.221794	0.331945		0.410022	0.162241	0.279551	0.331945
A	GLN	219	0.329777	0.127079	0.217167	0.331945		0.336854	0.140388	0.252713	0.331945		0.364784	0.027137	0.192206	0.331945		0.327148	0.069302	0.19916	0.331945		0.428584	0.16041	0.292055	0.331945
A	SER	220	0.311221	0.039101	0.220514	0.331945		0.401496	0.034428	0.217726	0.331945		0.352746	0.146721	0.256293	0.331945		0.383124	0.12808	0.256537	0.331945		0.422507	0.142432	0.281077	0.331945
A	GLN	221	0.563489	-0.062896	0.215497	0.331945		0.354796	0.117181	0.247946	0.331945		0.412487	0.172831	0.297581	0.331945		0.432975	0.193099	0.321459	0.331945		0.420163	0.13096	0.278535	0.331945
A	PHE	222	0.189677	0.375339	0.307826	0.331945		0.473813	0.232659	0.350075	0.331945		0.466297	0.193926	0.342518	0.331945		0.441903	0.170008	0.313209	0.331945		0.430473	0.133315	0.302588	0.331945
A	ILE	223	0.668272	0.385533	0.526903	0.331945		0.485592	0.331141	0.425526	0.331945		0.490465	0.204775	0.350956	0.331945		0.485164	0.186712	0.3448	0.331945		0.455464	0.198511	0.350891	0.331945
A	VAL	224	0.598826	0.232551	0.441851	0.331945		0.566386	0.237144	0.410486	0.331945		0.504287	0.266156	0.395518	0.331945		0.496396	0.181126	0.36899	0.331945		0.477254	0.197244	0.35483	0.331945
A	ASP	225	0.432061	0.093349	0.262705	0.331945		0.554495	0.18997	0.380953	0.331945		0.544321	0.191088	0.411922	0.331945		0.490864	0.260764	0.412309	0.331945		0.466679	0.197808	0.350848	0.331945
A	LEU	226	0.632598	0.244009	0.438303	0.331945		0.484835	0.112453	0.363618	0.331945		0.51562	0.212896	0.410287	0.331945		0.550805	0.24158	0.420303	0.331945		0.438662	0.177478	0.321604	0.331945
A	GLY	227	0.389846		0.389846	0.331945		0.515737		0.448959	0.331945		0.517707		0.394673	0.331945		0.48583		0.369798	0.331945		0.444913		0.337218	0.331945
A	ALA	228	0.524767	0.494569	0.518727	0.331945		0.507959	0.245205	0.42412	0.331945		0.473984	0.222581	0.376805	0.331945		0.400716	0.145961	0.292223	0.331945		0.484963	0.181032	0.342792	0.331945
A	TYR	229	0.609264	0.241046	0.363786	0.331945		0.449159	0.289633	0.351959	0.331945		0.348071	0.136874	0.268911	0.331945		0.429315	0.159948	0.310016	0.331945		0.462272	0.179198	0.331338	0.331945
A	LEU	230	0.213447	0.133282	0.173365	0.331945		0.275248	0.063266	0.145327	0.331945		0.396553	0.175125	0.268393	0.331945		0.428976	0.147987	0.300136	0.331945		0.447555	0.167941	0.315973	0.331945
A	GLU	231	0.003032	-0.184529	-0.101169	0.331945		0.282911	0.046669	0.15315	0.331945		0.417644	0.108268	0.238476	0.331945		0.433094	0.200182	0.301716	0.331945		0.44883	0.175014	0.315981	0.331945
A	LYS	232	0.632254	0.191255	0.387254	0.331945		0.421836	0.05567	0.218411	0.331945		0.379525	0.133131	0.2459	0.331945		0.420548	0.145061	0.266589	0.331945		0.420951	0.152667	0.285902	0.331945
A	GLU	233	0.630223	0.160285	0.369146	0.331945		0.560382	0.238968	0.385767	0.331945		0.424225	0.12822	0.265794	0.331945		0.397237	0.135075	0.252161	0.331945		0.411722	0.1548	0.266354	0.331945
A	SER	234	0.41867	0.365364	0.400901	0.331945		0.49528	0.211458	0.347628	0.331945		0.512836	0.199354	0.338586	0.331945		0.413306	0.115777	0.242743	0.331945		0.403665	0.125134	0.248408	0.331945
A	ILE	235	0.436948	0.108726	0.272837	0.331945		0.433902	0.215077	0.312176	0.331945		0.451571	0.160743	0.282623	0.331945		0.454062	0.14549	0.282169	0.331945		0.378598	0.120953	0.240262	0.331945
A	TYR	236	0.446086	0.171141	0.262789	0.331945		0.402987	0.092688	0.214356	0.331945		0.383192	0.133378	0.243756	0.331945		0.426046	0.142202	0.272751	0.331945		0.357433	0.131913	0.23516	0.331945
A	TYR	237	0.325926	-0.001803	0.10744	0.331945		0.353446	0.064266	0.181681	0.331945		0.386686	0.093953	0.227841	0.331945		0.38366	0.14717	0.259184	0.331945		0.366259	0.175584	0.266168	0.331945
A	VAL	238	0.288327	0.023459	0.174812	0.331945		0.350132	0.0633	0.201193	0.331945		0.366	0.111219	0.22811	0.331945		0.321083	0.131239	0.218661	0.331945		0.324728	0.179706	0.25	0.331945
A	THR	239	0.436142	0.168242	0.321328	0.331945		0.352663	0.128919	0.256773	0.331945		0.27291	0.127761	0.199	0.331945		0.272964	0.15797	0.213959	0.331945		0.308898	0.148717	0.223176	0.331945
A	THR	240	0.333519	0.195057	0.274178	0.331945		0.250099	0.205715	0.237582	0.331945		0.227747	0.187291	0.225497	0.331945		0.234297	0.167321	0.206332	0.331945		0.32435	0.104068	0.212409	0.331945
A	ASN	241	-0.019365	0.253847	0.117241	0.331945		0.138089	0.24825	0.210448	0.331945		0.205165	0.229918	0.232415	0.331945		0.252892	0.141779	0.201567	0.331945		0.31496	0.153691	0.223773	0.331945
A	TRP	242	0.100114	0.295847	0.239924	0.331945		0.085388	0.262097	0.188856	0.331945		0.209155	0.160151	0.182966	0.331945		0.295795	0.12046	0.216946	0.331945		0.291466	0.128096	0.20533	0.331945
A	LYS	243	0.175414	0.236596	0.209404	0.331945		0.243874	0.117283	0.17447	0.331945		0.26018	0.095984	0.184623	0.331945		0.281154	0.189937	0.227877	0.331945		0.293104	0.159893	0.227063	0.331945
A	HIS	244	0.456093	-0.180594	0.074081	0.331945		0.406718	-0.023258	0.18865	0.331945		0.330785	0.176131	0.240743	0.331945		0.260316	0.1463	0.197267	0.331945		0.301221	0.187542	0.242606	0.331945
A	THR	245	0.588645	-0.125776	0.282465	0.331945		0.459466	0.116071	0.251463	0.331945		0.348293	0.094881	0.204741	0.331945		0.312217	0.159746	0.230019	0.331945		0.312909	0.202137	0.260442	0.331945
A	ALA	246	0.333659	0.654583	0.397843	0.331945		0.369985	0.139467	0.24674	0.331945		0.381998	0.117155	0.232161	0.331945		0.35186	0.164282	0.245143	0.331945		0.333538	0.194783	0.266181	0.331945
A	THR	247	0.187652	-0.110404	0.059913	0.331945		0.288417	0.297382	0.268087	0.331945		0.366302	0.218794	0.286503	0.331945		0.407473	0.177452	0.289159	0.331945		0.397157	0.162712	0.278018	0.331945
A	ARG	248	0.343939	0.347969	0.346503	0.331945		0.303069	0.188388	0.250735	0.331945		0.361515	0.309707	0.333514	0.331945		0.42238	0.21956	0.326763	0.331945		0.438422	0.168173	0.298854	0.331945
A	PHE	249	0.377617	0.3276	0.345788	0.331945		0.428755	0.334785	0.403271	0.331945		0.406871	0.201623	0.321406	0.331945		0.435494	0.223394	0.321761	0.331945		0.462079	0.184556	0.318566	0.331945
A	ALA	250	0.564707	0.328786	0.517523	0.331945		0.500922	0.25685	0.400204	0.331945		0.50543	0.203915	0.358914	0.331945		0.466976	0.180727	0.331944	0.331945		0.451365	0.189038	0.318866	0.331945
A	ILE	251	0.560442	0.114163	0.337303	0.331945		0.601864	0.114669	0.367426	0.331945		0.547448	0.205505	0.383438	0.331945		0.502402	0.256045	0.384274	0.331945		0.397852	0.200472	0.319061	0.331945
A	LYS	252	0.680443	-0.098941	0.247452	0.331945		0.598304	0.123714	0.351293	0.331945		0.559052	0.223349	0.399526	0.331945		0.501588	0.187577	0.345829	0.331945		0.367519	0.140964	0.224766	0.331945
A	PRO	253	0.554028	0.355919	0.469124	0.331945		0.556704	0.224598	0.380935	0.331945		0.513759	0.131331	0.311498	0.331945		0.447643	0.140778	0.337089	0.331945		0.35046	0.151001	0.21071	0.331945
A	MET	254	0.43564	0.416817	0.426228	0.331945		0.442636	0.213811	0.324246	0.331945		0.40167	0.108499	0.30096	0.331945		0.366971	0.093808	0.171814	0.331945		0.319193	0.119367	0.129165	0.331945
A	GLU	255	0.338241	-0.131301	0.077384	0.331945		0.25796	0.095172	0.262741	0.331945		0.265582	0.128287	0.123589	0.331945		0.286907	0.077499	0.110099	0.331945		0.284864	0.089586	0.102692	0.331945
A	K	1256			0.284611	0.331945
A	HOH	2001			-0.639401	0.331945
A	HOH	2002			-0.094708	0.331945
A	HOH	2003			-0.550488	0.331945
A	HOH	2004			0.054587	0.331945
A	HOH	2005			-0.029428	0.331945
A	HOH	2006			-0.314743	0.331945
A	HOH	2007			0.089264	0.331945
A	HOH	2008			0.083325	0.331945
A	HOH	2009			0.430727	0.331945
A	HOH	2010			0.026347	0.331945
A	HOH	2011			-0.145285	0.331945
A	HOH	2012			-0.054246	0.331945
A	HOH	2013			-0.14858	0.331945
A	HOH	2014			-0.296152	0.331945
A	HOH	2015			-0.282773	0.331945
A	HOH	2016			-0.533559	0.331945
A	HOH	2017			-0.146957	0.331945
A	HOH	2018			-0.283913	0.331945
A	HOH	2019			0.417461	0.331945
A	HOH	2020			-0.152901	0.331945
A	HOH	2021			-0.21358	0.331945
A	HOH	2022			0.015723	0.331945
A	HOH	2023			-0.230234	0.331945
A	HOH	2024			-0.095192	0.331945
A	HOH	2025			0.203897	0.331945
A	HOH	2026			-0.262997	0.331945
A	HOH	2027			-0.442777	0.331945
A	HOH	2028			0.346118	0.331945
A	HOH	2029			0.355032	0.331945
A	HOH	2030			0.133708	0.331945
A	HOH	2031			-0.525342	0.331945
A	HOH	2032			-0.337139	0.331945
A	HOH	2033			-0.140317	0.331945
A	HOH	2034			-0.205964	0.331945
A	HOH	2035			-0.007945	0.331945
A	HOH	2036			0.038015	0.331945
A	HOH	2037			0.061433	0.331945
A	HOH	2038			0.115356	0.331945
A	HOH	2039			-0.296991	0.331945
A	HOH	2040			-0.240167	0.331945
A	HOH	2041			-0.194438	0.331945
A	HOH	2042			0.22617	0.331945
A	HOH	2043			-0.26677	0.331945
A	HOH	2044			0.027591	0.331945
A	HOH	2045			0.09809	0.331945
A	HOH	2046			-0.33845	0.331945
A	HOH	2047			-0.652905	0.331945
A	HOH	2048			-0.046847	0.331945
A	HOH	2049			-0.185806	0.331945
A	HOH	2050			0.01185	0.331945
A	HOH	2051			-0.199668	0.331945
A	HOH	2052			-0.335468	0.331945
A	HOH	2053			-0.194516	0.331945
A	HOH	2054			-0.267226	0.331945
A	HOH	2055			-0.009345	0.331945
A	HOH	2056			0.026014	0.331945
A	HOH	2057			-0.14695	0.331945
A	HOH	2058			-0.038013	0.331945
A	HOH	2059			-0.22393	0.331945
A	HOH	2060			-0.656424	0.331945
A	HOH	2061			-0.18874	0.331945
A	HOH	2062			0.011746	0.331945
A	HOH	2063			-0.113898	0.331945
A	HOH	2064			-0.269372	0.331945
A	HOH	2065			0.059774	0.331945
A	HOH	2066			0.052269	0.331945
A	HOH	2067			-0.17267	0.331945
A	HOH	2068			-0.139478	0.331945
A	HOH	2069			-0.186433	0.331945
A	HOH	2070			0.051011	0.331945
A	HOH	2071			0.14289	0.331945
A	HOH	2072			0.018162	0.331945
A	HOH	2073			0.017822	0.331945
A	HOH	2074			-0.712045	0.331945
A	HOH	2075			-0.292322	0.331945
A	HOH	2076			-0.083983	0.331945
A	HOH	2077			-0.46802	0.331945
A	HOH	2078			0.351456	0.331945
A	HOH	2079			-0.298416	0.331945
A	HOH	2080			-0.372482	0.331945
A	HOH	2081			0.226715	0.331945
A	HOH	2082			0.022994	0.331945
A	HOH	2083			-0.11877	0.331945
A	HOH	2084			-0.088201	0.331945
A	HOH	2085			-0.060299	0.331945
A	HOH	2086			-0.464042	0.331945
A	HOH	2087			-0.02777	0.331945
A	HOH	2088			0.104423	0.331945
A	HOH	2089			-0.065576	0.331945
A	HOH	2090			-0.220751	0.331945
A	HOH	2091			-0.319726	0.331945
A	HOH	2092			-0.462342	0.331945
A	HOH	2093			0.029517	0.331945
A	HOH	2094			-0.019102	0.331945
A	HOH	2095			-0.077972	0.331945
A	HOH	2096			0.092881	0.331945
A	HOH	2097			0.11308	0.331945
A	HOH	2098			-0.393428	0.331945
A	HOH	2099			-0.008994	0.331945
A	HOH	2100			0.170095	0.331945
A	HOH	2101			-0.121634	0.331945
A	HOH	2102			0.112948	0.331945
A	HOH	2103			-0.056792	0.331945
A	HOH	2104			-0.397319	0.331945
A	HOH	2105			-0.118115	0.331945
A	HOH	2106			-0.268531	0.331945
A	HOH	2107			-0.198414	0.331945
A	HOH	2108			-0.410199	0.331945
A	HOH	2109			-0.265686	0.331945
A	HOH	2110			-0.410067	0.331945
A	HOH	2111			0.157673	0.331945
A	HOH	2112			-0.391036	0.331945
A	HOH	2113			-0.289274	0.331945
A	HOH	2114			0.004304	0.331945
A	HOH	2115			-0.019045	0.331945
A	HOH	2116			-0.344717	0.331945
A	HOH	2117			-0.409521	0.331945
A	HOH	2118			-0.219152	0.331945
A	HOH	2119			0.14031	0.331945
A	HOH	2120			-0.386288	0.331945
A	HOH	2121			0.127133	0.331945
A	HOH	2122			0.09453	0.331945
A	HOH	2123			0.19942	0.331945
A	HOH	2124			-0.343097	0.331945
A	HOH	2125			-0.56885	0.331945
A	HOH	2126			-0.293723	0.331945
A	HOH	2127			-0.466641	0.331945
A	HOH	2128			-0.152249	0.331945
A	HOH	2129			-0.42798	0.331945
A	HOH	2130			-0.163262	0.331945
A	HOH	2131			-0.136072	0.331945
A	HOH	2132			-0.196731	0.331945
A	HOH	2133			0.780441	0.331945
A	HOH	2134			-0.518188	0.331945
A	HOH	2135			-0.058672	0.331945
A	HOH	2136			-0.093535	0.331945
A	HOH	2137			-0.260841	0.331945
A	HOH	2138			0.238	0.331945
A	HOH	2139			-0.028426	0.331945
A	HOH	2140			0.25849	0.331945
A	HOH	2141			-0.566355	0.331945
A	HOH	2142			0.096197	0.331945
A	HOH	2143			-0.053319	0.331945
A	HOH	2144			0.188682	0.331945
A	HOH	2145			0.155068	0.331945
A	HOH	2146			-0.104933	0.331945
A	HOH	2147			-0.474382	0.331945
A	HOH	2148			-0.202605	0.331945
A	HOH	2149			-0.478767	0.331945
A	HOH	2150			-0.189511	0.331945
A	HOH	2151			0.211149	0.331945
A	HOH	2152			-0.112304	0.331945
A	HOH	2153			-0.242451	0.331945
A	HOH	2154			-0.47489	0.331945
A	HOH	2155			-0.077421	0.331945
A	HOH	2156			-0.263746	0.331945
A	HOH	2157			-0.038584	0.331945
A	HOH	2158			-0.028923	0.331945
A	HOH	2159			-0.058887	0.331945
A	HOH	2160			0.142114	0.331945
A	HOH	2161			-0.377196	0.331945
A	HOH	2162			-0.097274	0.331945
A	HOH	2163			-0.351113	0.331945
A	HOH	2164			-0.233059	0.331945
A	HOH	2165			-0.189448	0.331945
A	HOH	2166			-0.105692	0.331945
A	HOH	2167			-0.048191	0.331945
A	HOH	2168			0.40438	0.331945
A	HOH	2169			0.005317	0.331945
A	HOH	2170			-0.113294	0.331945
A	HOH	2171			-0.321362	0.331945
A	HOH	2172			0.001386	0.331945
A	HOH	2173			-0.014486	0.331945
A	HOH	2174			-0.179907	0.331945
A	HOH	2175			-0.290798	0.331945
A	HOH	2176			0.059878	0.331945
A	HOH	2177			0.597329	0.331945
A	HOH	2178			0.016591	0.331945
A	HOH	2179			-0.090892	0.331945
A	HOH	2180			-0.094623	0.331945
A	HOH	2181			0.100046	0.331945
A	HOH	2182			-0.034191	0.331945
A	HOH	2183			-0.447078	0.331945
Map: rsv_m.mrc
Resolution entered (RES): 4.6
Model: 4v23q3.pdb
Sigma: 0.6
expectedQ = -0.0019064058*POWER(RES,3) + 0.0499875375*POWER(RES,2) - 0.4513945578*RES + 1.5361860733
Chain	Type	# residues	Avg. Q	ExpectedQ@4.60
A	Water	183	-0.14	0.331945
A	Protein	255	0.27	0.331945
A	K	1	0.16	0.331945
Protein - Chain A								Average over 3 residues					Average over 5 residues					Average over 7 residues					Average over 11 residues
Chain	Res	Res #	Q_backBone	Q_sideChain	Q_residue	ExpectedQ@4.60		Q_backBone	Q_sideChain	Q_residue	ExpectedQ@4.60		Q_backBone	Q_sideChain	Q_residue	ExpectedQ@4.60		Q_backBone	Q_sideChain	Q_residue	ExpectedQ@4.60		Q_backBone	Q_sideChain	Q_residue	ExpectedQ@4.60
A	MET	1	0.436788	0.028328	0.232558	0.331945		0.514401	-0.050653	0.211829	0.331945		0.500645	0.068568	0.275198	0.331945		0.367995	-0.020191	0.156158	0.331945		0.417894	-0.003436	0.19636	0.331945
A	GLU	2	0.592015	-0.129633	0.191099	0.331945		0.500645	0.068568	0.275198	0.331945		0.367995	-0.020191	0.156158	0.331945		0.379718	0.053034	0.203333	0.331945		0.442556	-0.005726	0.204257	0.331945
A	THR	3	0.473131	0.30701	0.401936	0.331945		0.345064	-0.036363	0.130691	0.331945		0.379718	0.053034	0.203333	0.331945		0.417894	-0.003436	0.19636	0.331945		0.4512	0.02086	0.223642	0.331945
A	TYR	4	-0.029955	-0.286467	-0.200963	0.331945		0.28993	0.122159	0.19767	0.331945		0.414115	-0.009788	0.18912	0.331945		0.442556	-0.005726	0.204257	0.331945		0.443635	0.044426	0.23135	0.331945
A	VAL	5	0.426613	0.345934	0.392036	0.331945		0.335143	-0.07544	0.117522	0.331945		0.413817	0.012244	0.201228	0.331945		0.453259	0.019793	0.222368	0.331945		0.449102	0.025752	0.222456	0.331945
A	ASN	6	0.60877	-0.285787	0.161492	0.331945		0.54197	0.013559	0.268389	0.331945		0.421533	-0.007765	0.192708	0.331945		0.423416	0.071591	0.236928	0.331945		0.426054	0.023411	0.220012	0.331945
A	LYS	7	0.590526	-0.019471	0.251639	0.331945		0.570335	-0.032764	0.25749	0.331945		0.504147	0.096119	0.291504	0.331945		0.427012	0.007403	0.199853	0.331945		0.40612	0.044556	0.21996	0.331945
A	LEU	8	0.51171	0.206966	0.359338	0.331945		0.495117	0.140149	0.301331	0.331945		0.518486	-0.00153	0.241579	0.331945		0.45923	0.048327	0.2565	0.331945		0.40311	0.094903	0.248148	0.331945
A	HIS	9	0.383115	0.232951	0.293016	0.331945		0.464377	0.099203	0.264921	0.331945		0.435846	0.055628	0.248395	0.331945		0.429359	0.036182	0.233635	0.331945		0.413241	0.101785	0.252517	0.331945
A	GLU	10	0.498307	-0.142307	0.14241	0.331945		0.358998	0.030214	0.210333	0.331945		0.361243	0.111706	0.244464	0.331945		0.422236	0.137607	0.282161	0.331945		0.451941	0.168921	0.308957	0.331945
A	GLY	11	0.195572		0.195572	0.331945		0.303796		0.189988	0.331945		0.370683		0.27283	0.331945		0.421385		0.310498	0.331945		0.459029		0.315913	0.331945
A	SER	12	0.21751	0.260923	0.231981	0.331945		0.323998	0.228369	0.309575	0.331945		0.410974	0.185102	0.304226	0.331945		0.404819	0.23007	0.319145	0.331945		0.434177	0.209585	0.328952	0.331945
A	THR	13	0.558913	0.424185	0.501172	0.331945		0.453663	0.355939	0.394383	0.331945		0.390462	0.30397	0.359718	0.331945		0.422171	0.243147	0.344223	0.331945		0.404166	0.24549	0.334232	0.331945
A	TYR	14	0.584567	0.382709	0.449995	0.331945		0.513076	0.419642	0.457012	0.331945		0.452264	0.368867	0.414316	0.331945		0.398898	0.289614	0.367438	0.331945		0.41543	0.224559	0.326071	0.331945
A	THR	15	0.395747	0.452032	0.419869	0.331945		0.494965	0.386408	0.446142	0.331945		0.475841	0.353275	0.428902	0.331945		0.408161	0.343255	0.383746	0.331945		0.404513	0.240012	0.331824	0.331945
A	ALA	16	0.504582	0.324484	0.468562	0.331945		0.411909	0.319827	0.397781	0.331945		0.416141	0.343535	0.390613	0.331945		0.467889	0.302654	0.389114	0.331945		0.396177	0.249843	0.335807	0.331945
A	ALA	17	0.335398	0.182965	0.304911	0.331945		0.366797	0.294312	0.361067	0.331945		0.426349	0.262337	0.354526	0.331945		0.425621	0.299618	0.368418	0.331945		0.411046	0.262218	0.341987	0.331945
A	VAL	18	0.26041	0.375486	0.309729	0.331945		0.410472	0.17839	0.294733	0.331945		0.399806	0.252518	0.341812	0.331945		0.400199	0.240064	0.330736	0.331945		0.414828	0.24561	0.336231	0.331945
A	GLN	19	0.635609	-0.023282	0.269558	0.331945		0.386351	0.251713	0.311862	0.331945		0.380212	0.180787	0.285344	0.331945		0.394968	0.194936	0.308406	0.331945		0.38101	0.166764	0.275843	0.331945
A	TYR	20	0.263033	0.402934	0.3563	0.331945		0.435084	0.115161	0.270693	0.331945		0.384959	0.17142	0.277074	0.331945		0.359899	0.159757	0.265564	0.331945		0.321371	0.130771	0.231379	0.331945
A	ASN	21	0.406611	-0.034169	0.186221	0.331945		0.342925	0.168299	0.268694	0.331945		0.384697	0.111969	0.248861	0.331945		0.338689	0.070316	0.198705	0.331945		0.249265	0.08759	0.174102	0.331945
A	VAL	22	0.359131	0.136132	0.26356	0.331945		0.341615	0.060065	0.206149	0.331945		0.29496	0.028002	0.16233	0.331945		0.291277	0.014787	0.148871	0.331945		0.193703	0.097474	0.146351	0.331945
A	LEU	23	0.259103	0.078231	0.168667	0.331945		0.268386	-0.076252	0.089709	0.331945		0.22806	-0.055229	0.083248	0.331945		0.143703	0.014834	0.080337	0.331945		0.193947	0.086321	0.136739	0.331945
A	GLU	24	0.186924	-0.44312	-0.163101	0.331945		0.124853	-0.126036	-0.01118	0.331945		0.067255	-0.052985	0.003968	0.331945		0.090898	0.019158	0.052765	0.331945		0.2021	0.090966	0.143388	0.331945
A	LYS	25	-0.071469	-0.013218	-0.039107	0.331945		-0.093986	-0.159763	-0.137463	0.331945		-0.025891	0.006429	-0.016085	0.331945		0.081107	0.032651	0.054617	0.331945		0.171061	0.086229	0.138908	0.331945
A	ASP	26	-0.397412	-0.02295	-0.210181	0.331945		-0.191828	0.132344	-0.028663	0.331945		-0.010097	0.002839	-0.009982	0.331945		0.079816	0.074145	0.071662	0.331945		0.149075	0.073866	0.11589	0.331945
A	ASP	27	-0.106603	0.433201	0.163299	0.331945		-0.055313	0.156845	0.050766	0.331945		0.022537	0.176781	0.099213	0.331945		0.084828	0.052199	0.079034	0.331945		0.143402	0.107124	0.129682	0.331945
A	ASP	28	0.338076	0.060284	0.19918	0.331945		0.193855	0.306691	0.248452	0.331945		0.095669	0.164346	0.151089	0.331945		0.061151	0.153636	0.117063	0.331945		0.144011	0.109125	0.130888	0.331945
A	PRO	29	0.350093	0.426587	0.382876	0.331945		0.327453	0.137159	0.267443	0.331945		0.179388	0.222323	0.213746	0.331945		0.120534	0.202905	0.170927	0.331945		0.164091	0.123677	0.148204	0.331945
A	ALA	30	0.294188	-0.075394	0.220272	0.331945		0.221822	0.206044	0.235417	0.331945		0.26955	0.202017	0.248674	0.331945		0.229568	0.228776	0.240498	0.331945		0.183379	0.199762	0.19897	0.331945
A	SER	31	0.021184	0.266939	0.103102	0.331945		0.219861	0.174404	0.220438	0.331945		0.275101	0.221589	0.264202	0.331945		0.313366	0.200934	0.268476	0.331945		0.246604	0.237772	0.250716	0.331945
A	LEU	32	0.34421	0.331668	0.337939	0.331945		0.24374	0.252251	0.239287	0.331945		0.301078	0.183933	0.259455	0.331945		0.322082	0.248581	0.296497	0.331945		0.335912	0.280378	0.317577	0.331945
A	THR	33	0.365827	0.158146	0.276821	0.331945		0.396673	0.242706	0.324634	0.331945		0.322058	0.277775	0.294466	0.331945		0.361212	0.245482	0.317529	0.331945		0.39723	0.258797	0.337446	0.331945
A	ILE	34	0.479982	0.238306	0.359144	0.331945		0.414966	0.263423	0.343763	0.331945		0.442622	0.305366	0.379865	0.331945		0.402754	0.319926	0.361104	0.331945		0.402028	0.289472	0.355268	0.331945
A	TRP	35	0.399088	0.393819	0.395324	0.331945		0.501025	0.345672	0.428189	0.331945		0.490777	0.328175	0.417337	0.331945		0.480855	0.309765	0.400925	0.331945		0.416184	0.237232	0.33342	0.331945
A	VAL	36	0.624005	0.404891	0.530099	0.331945		0.536025	0.414808	0.483573	0.331945		0.531189	0.335708	0.438343	0.331945		0.48752	0.3192	0.409108	0.331945		0.417968	0.249739	0.334298	0.331945
A	PRO	37	0.584982	0.445715	0.525296	0.331945		0.592292	0.348805	0.479082	0.331945		0.513366	0.367589	0.445558	0.331945		0.507516	0.275457	0.389926	0.331945		0.455264	0.248109	0.358619	0.331945
A	MET	38	0.567889	0.19581	0.38185	0.331945		0.514578	0.346412	0.434123	0.331945		0.534708	0.259215	0.395003	0.331945		0.483777	0.250295	0.371467	0.331945		0.462671	0.198187	0.337361	0.331945
A	PHE	39	0.390864	0.397712	0.395222	0.331945		0.488185	0.14849	0.30654	0.331945		0.47267	0.190671	0.33497	0.331945		0.488399	0.229609	0.36794	0.331945		0.454652	0.226288	0.344822	0.331945
A	GLN	40	0.505801	-0.148053	0.142549	0.331945		0.403492	0.103944	0.255901	0.331945		0.441961	0.151331	0.304037	0.331945		0.460068	0.140699	0.307083	0.331945		0.442032	0.227958	0.341652	0.331945
A	SER	41	0.313812	0.062174	0.229932	0.331945		0.417018	0.054378	0.247704	0.331945		0.413521	0.068673	0.248487	0.331945		0.416159	0.143777	0.283312	0.331945		0.423413	0.16073	0.298831	0.331945
A	SER	42	0.43144	0.249014	0.370631	0.331945		0.390313	0.031236	0.234889	0.331945		0.390872	0.082584	0.241222	0.331945		0.38377	0.152471	0.275086	0.331945		0.406162	0.147471	0.282153	0.331945
A	MET	43	0.425686	-0.21748	0.104103	0.331945		0.378249	0.166266	0.277877	0.331945		0.357945	0.163528	0.277566	0.331945		0.355685	0.046272	0.20781	0.331945		0.390854	0.12895	0.264334	0.331945
A	PRO	44	0.277621	0.467265	0.358897	0.331945		0.348157	0.168818	0.262422	0.331945		0.334037	0.081957	0.216438	0.331945		0.345464	0.104428	0.236967	0.331945		0.369719	0.099811	0.239197	0.331945
A	ALA	45	0.341165	0.25667	0.324266	0.331945		0.271019	0.126084	0.202486	0.331945		0.334599	0.083961	0.211641	0.331945		0.360147	0.130116	0.251161	0.331945		0.374	0.092807	0.237158	0.331945
A	ASP	46	0.194272	-0.345684	-0.075706	0.331945		0.32323	0.056674	0.198402	0.331945		0.33278	0.175855	0.256678	0.331945		0.346427	0.076726	0.213262	0.331945		0.374626	0.138504	0.262824	0.331945
A	LEU	47	0.434253	0.259037	0.346645	0.331945		0.348372	0.05178	0.200076	0.331945		0.344337	0.057459	0.205967	0.331945		0.348179	0.153604	0.251647	0.331945		0.398822	0.132892	0.268304	0.331945
A	LEU	48	0.416592	0.241988	0.32929	0.331945		0.395415	0.125436	0.260426	0.331945		0.363694	0.070258	0.215673	0.331945		0.381762	0.13751	0.261071	0.331945		0.379961	0.116279	0.252103	0.331945
A	ILE	49	0.335402	-0.124716	0.105343	0.331945		0.396648	0.14598	0.269142	0.331945		0.427379	0.210316	0.315788	0.331945		0.415876	0.100907	0.256206	0.331945		0.384976	0.142324	0.267633	0.331945
A	LYS	50	0.437952	0.320668	0.372794	0.331945		0.428683	0.183519	0.301002	0.331945		0.456522	0.158599	0.304501	0.331945		0.420119	0.159758	0.294511	0.331945		0.402087	0.104943	0.26139	0.331945
A	GLU	51	0.512697	0.354606	0.424868	0.331945		0.510205	0.225241	0.362624	0.331945		0.417997	0.123456	0.277128	0.331945		0.426776	0.132612	0.284266	0.331945		0.411855	0.099913	0.261455	0.331945
A	LEU	52	0.579967	0.000449	0.290208	0.331945		0.438877	0.140443	0.302502	0.331945		0.447087	0.162202	0.311046	0.331945		0.433811	0.106051	0.278685	0.331945		0.419162	0.129558	0.279931	0.331945
A	ALA	53	0.223968	0.066273	0.192429	0.331945		0.428262	0.045245	0.252523	0.331945		0.452665	0.109281	0.294532	0.331945		0.449983	0.152631	0.310061	0.331945		0.419763	0.126208	0.278556	0.331945
A	ASN	54	0.480851	0.069015	0.274933	0.331945		0.39022	0.063784	0.252528	0.331945		0.439847	0.078628	0.274553	0.331945		0.426655	0.104024	0.275024	0.331945		0.435728	0.108437	0.281197	0.331945
A	VAL	55	0.46584	0.056065	0.290222	0.331945		0.465099	0.108807	0.29671	0.331945		0.378784	0.074622	0.242019	0.331945		0.416392	0.085106	0.261689	0.331945		0.454753	0.144189	0.30719	0.331945
A	ASN	56	0.448607	0.201341	0.324974	0.331945		0.396368	0.079274	0.247578	0.331945		0.422162	0.105804	0.269837	0.331945		0.418142	0.091687	0.271422	0.331945		0.466539	0.135425	0.30756	0.331945
A	ILE	57	0.274656	-0.019582	0.127537	0.331945		0.38804	0.134647	0.261344	0.331945		0.444435	0.101304	0.286519	0.331945		0.463956	0.120583	0.299828	0.331945		0.46713	0.129143	0.305513	0.331945
A	LEU	58	0.440858	0.222182	0.33152	0.331945		0.435908	0.083038	0.272466	0.331945		0.460201	0.1438	0.306728	0.331945		0.47635	0.142762	0.314389	0.331945		0.462108	0.146178	0.316624	0.331945
A	VAL	59	0.592212	0.046513	0.358341	0.331945		0.525914	0.179081	0.360377	0.331945		0.484001	0.148385	0.317106	0.331945		0.483972	0.175539	0.330407	0.331945		0.481914	0.159735	0.330475	0.331945
A	LYS	60	0.544672	0.268547	0.391269	0.331945		0.568163	0.179776	0.375491	0.331945		0.532908	0.209403	0.372068	0.331945		0.494845	0.17361	0.342901	0.331945		0.485252	0.197265	0.351141	0.331945
A	GLN	61	0.567607	0.224266	0.376862	0.331945		0.543824	0.25944	0.39016	0.331945		0.549681	0.202534	0.388249	0.331945		0.518729	0.207179	0.373937	0.331945		0.487612	0.234011	0.367874	0.331945
A	ILE	62	0.519193	0.285506	0.40235	0.331945		0.537173	0.232537	0.397212	0.331945		0.519607	0.236311	0.38554	0.331945		0.529687	0.244273	0.398328	0.331945		0.495451	0.215708	0.386952	0.331945
A	SER	63	0.52472	0.187838	0.412426	0.331945		0.495252	0.229581	0.386523	0.331945		0.514185	0.278971	0.407738	0.331945		0.515343	0.303382	0.414892	0.331945		0.530316	0.267941	0.431171	0.331945
A	THR	64	0.441842	0.215398	0.344795	0.331945		0.494708	0.295027	0.419825	0.331945		0.499025	0.326172	0.427223	0.331945		0.513938	0.265018	0.435401	0.331945		0.548136	0.252592	0.441248	0.331945
A	PRO	65	0.517564	0.481845	0.502256	0.331945		0.483738	0.385838	0.440446	0.331945		0.502153	0.26907	0.453719	0.331945		0.526875	0.312263	0.46927	0.331945		0.547253	0.271298	0.446616	0.331945
A	LYS	66	0.491808	0.460271	0.474287	0.331945		0.514734	0.314039	0.503791	0.331945		0.528842	0.3425	0.494023	0.331945		0.543688	0.279098	0.474987	0.331945		0.553666	0.285	0.455639	0.331945
A	GLY	67	0.534831		0.534831	0.331945		0.561602		0.541021	0.331945		0.567851		0.513538	0.331945		0.551942		0.475696	0.331945		0.546751		0.45762	0.331945
A	PRO	68	0.658167	0.554986	0.613947	0.331945		0.60996	0.202777	0.530383	0.331945		0.580838	0.264176	0.496565	0.331945		0.57671	0.317427	0.496514	0.331945		0.531948	0.258991	0.434917	0.331945
A	SER	69	0.636883	0.053346	0.442371	0.331945		0.62585	0.28687	0.491235	0.331945		0.605519	0.255975	0.499811	0.331945		0.572991	0.287851	0.481714	0.331945		0.528034	0.241907	0.419314	0.331945
A	LEU	70	0.5825	0.252278	0.417389	0.331945		0.611532	0.241629	0.450093	0.331945		0.59686	0.310938	0.472576	0.331945		0.553642	0.214793	0.43576	0.331945		0.502904	0.274886	0.421768	0.331945
A	ARG	71	0.615214	0.419263	0.490518	0.331945		0.563083	0.315452	0.435521	0.331945		0.5365	0.189712	0.380309	0.331945		0.546047	0.21478	0.393754	0.331945		0.453142	0.207067	0.366296	0.331945
A	VAL	72	0.491536	0.274815	0.398656	0.331945		0.487705	0.214313	0.347262	0.331945		0.505456	0.179026	0.339993	0.331945		0.475653	0.218093	0.359161	0.331945		0.444472	0.148111	0.325394	0.331945
A	MET	73	0.356365	-0.05114	0.152613	0.331945		0.443189	0.074529	0.264019	0.331945		0.422038	0.244205	0.330873	0.331945		0.380411	0.172734	0.280546	0.331945		0.409549	0.146509	0.285372	0.331945
A	ILE	74	0.481666	-8.9e-05	0.240789	0.331945		0.33448	0.175649	0.255064	0.331945		0.293032	0.107519	0.211183	0.331945		0.35383	0.109802	0.2244	0.331945		0.392062	0.11963	0.26815	0.331945
A	ASN	75	0.165407	0.578177	0.371792	0.331945		0.205753	0.10464	0.168216	0.331945		0.274012	0.014907	0.136325	0.331945		0.287469	0.04739	0.167838	0.331945		0.368513	0.112708	0.246674	0.331945
A	SER	76	-0.029815	-0.264167	-0.107932	0.331945		0.177344	0.041921	0.096075	0.331945		0.232876	0.021611	0.124719	0.331945		0.283793	0.045175	0.171531	0.331945		0.355105	0.086403	0.226818	0.331945
A	ARG	77	0.396438	-0.188246	0.024366	0.331945		0.172435	-0.156678	0.003672	0.331945		0.229704	0.073491	0.161463	0.331945		0.286861	0.049225	0.179178	0.331945		0.345091	0.083193	0.225938	0.331945
A	SER	78	0.150681	-0.017621	0.09458	0.331945		0.337642	0.017815	0.181151	0.331945		0.27219	-0.046703	0.128333	0.331945		0.280196	0.043941	0.173203	0.331945		0.312232	0.031795	0.180277	0.331945
A	ALA	79	0.465806	0.259314	0.424507	0.331945		0.331443	0.072967	0.241743	0.331945		0.365156	-0.001285	0.189713	0.331945		0.328718	0.016194	0.188781	0.331945		0.314794	0.052304	0.191813	0.331945
A	VAL	80	0.37784	-0.022792	0.206141	0.331945		0.42622	0.066481	0.276539	0.331945		0.38688	0.113155	0.281007	0.331945		0.35156	0.012423	0.189399	0.331945		0.296928	0.079411	0.19635	0.331945
A	LEU	81	0.435015	-0.03708	0.198968	0.331945		0.439305	0.108027	0.295316	0.331945		0.382761	0.058566	0.241369	0.331945		0.349862	0.064239	0.225847	0.331945		0.301571	0.062067	0.18741	0.331945
A	ALA	82	0.505059	0.383952	0.480838	0.331945		0.356719	0.018769	0.192065	0.331945		0.366509	0.041596	0.212369	0.331945		0.369071	0.10934	0.253863	0.331945		0.362117	0.090829	0.225563	0.331945
A	GLN	83	0.130083	-0.290565	-0.103611	0.331945		0.339897	0.089284	0.218911	0.331945		0.34797	0.105772	0.229278	0.331945		0.333453	0.127637	0.232283	0.331945		0.37955	0.135035	0.260034	0.331945
A	MET	84	0.384548	0.174465	0.279507	0.331945		0.266591	0.060662	0.155529	0.331945		0.304263	0.190666	0.244175	0.331945		0.37036	0.138352	0.247372	0.331945		0.421382	0.160753	0.293503	0.331945
A	PRO	85	0.285143	0.298086	0.29069	0.331945		0.295391	0.286648	0.281216	0.331945		0.330489	0.124318	0.210359	0.331945		0.392244	0.186224	0.276597	0.331945		0.430672	0.172732	0.298506	0.331945
A	SER	86	0.21648	0.387391	0.27345	0.331945		0.379272	0.245896	0.291966	0.331945		0.422113	0.242036	0.31179	0.331945		0.407354	0.16927	0.274011	0.331945		0.424491	0.175145	0.298658	0.331945
A	LYS	87	0.636192	0.052212	0.311758	0.331945		0.480291	0.245876	0.329584	0.331945		0.46737	0.260198	0.348436	0.331945		0.469914	0.266648	0.357318	0.331945		0.423271	0.171516	0.309831	0.331945
A	PHE	88	0.588201	0.298024	0.403543	0.331945		0.611742	0.20517	0.392679	0.331945		0.523941	0.278797	0.386206	0.331945		0.459242	0.242261	0.347076	0.331945		0.422956	0.153391	0.297308	0.331945
A	THR	89	0.610831	0.265276	0.462736	0.331945		0.589012	0.318127	0.448607	0.331945		0.542614	0.20207	0.373079	0.331945		0.478735	0.188677	0.351531	0.331945		0.451254	0.193174	0.335384	0.331945
A	ILE	90	0.568003	0.391082	0.479542	0.331945		0.496225	0.220038	0.383364	0.331945		0.499694	0.176227	0.375102	0.331945		0.519466	0.159703	0.361479	0.331945		0.459837	0.170689	0.336795	0.331945
A	CYS	91	0.309842	0.003757	0.207814	0.331945		0.433146	0.105944	0.33641	0.331945		0.482374	0.153537	0.363011	0.331945		0.491632	0.173252	0.361975	0.331945		0.433505	0.156274	0.316505	0.331945
A	ALA	92	0.421595	-0.077005	0.321875	0.331945		0.411011	0.037109	0.290925	0.331945		0.448478	0.129892	0.333509	0.331945		0.476027	0.120267	0.346471	0.331945		0.435978	0.115914	0.300151	0.331945
A	ASN	93	0.501597	0.184576	0.343087	0.331945		0.454849	0.084874	0.326729	0.331945		0.430671	0.037102	0.296604	0.331945		0.388121	0.102302	0.29001	0.331945		0.383041	0.08642	0.260238	0.331945
A	VAL	94	0.441356	0.147052	0.315226	0.331945		0.473973	0.086253	0.317777	0.331945		0.367801	0.064255	0.268543	0.331945		0.341791	0.038351	0.234869	0.331945		0.344313	0.04176	0.217735	0.331945
A	SER	95	0.478965	-0.07287	0.29502	0.331945		0.305271	0.071234	0.225917	0.331945		0.33222	0.068342	0.22288	0.331945		0.305225	-0.001074	0.186998	0.331945		0.278827	0.018819	0.169422	0.331945
A	LEU	96	-0.004509	0.139522	0.067507	0.331945		0.239382	0.00336	0.152028	0.331945		0.242676	-0.023017	0.128805	0.331945		0.268168	-0.017679	0.131874	0.331945		0.262485	0.006183	0.154246	0.331945
A	ASP	97	0.243689	-0.056571	0.093559	0.331945		0.097687	-0.063089	0.01126	0.331945		0.186844	-0.091076	0.052961	0.331945		0.180866	-0.042201	0.073047	0.331945		0.261972	0.007247	0.149884	0.331945
A	GLU	98	0.053881	-0.272218	-0.127285	0.331945		0.153255	-0.174011	-0.032573	0.331945		0.069148	-0.073917	-0.019783	0.331945		0.173278	-0.027196	0.072672	0.331945		0.248778	0.03611	0.145101	0.331945
A	ARG	99	0.162195	-0.193243	-0.063993	0.331945		0.035519	-0.150846	-0.086661	0.331945		0.147698	-0.051404	0.029235	0.331945		0.148312	-0.014577	0.053359	0.331945		0.23639	-0.014939	0.102136	0.331945
A	SER	100	-0.109518	0.012924	-0.068704	0.331945		0.146973	0.023922	0.059968	0.331945		0.1598	-0.036998	0.04249	0.331945		0.18845	-0.000153	0.082182	0.331945		0.223514	-0.023525	0.089494	0.331945
A	LYS	101	0.388243	0.252086	0.3126	0.331945		0.194308	0.09349	0.134575	0.331945		0.204316	0.065544	0.1218	0.331945		0.205827	-0.045923	0.050312	0.331945		0.213992	0.001924	0.090181	0.331945
A	LEU	102	0.3042	0.015459	0.15983	0.331945		0.322968	0.169346	0.247232	0.331945		0.244942	0.0288	0.108692	0.331945		0.240947	0.00048	0.093661	0.331945		0.263307	-0.022493	0.106962	0.331945
A	ALA	103	0.27646	0.240492	0.269266	0.331945		0.315329	-0.040336	0.099855	0.331945		0.32679	0.036736	0.157665	0.331945		0.271236	0.057667	0.146029	0.331945		0.251892	-0.007791	0.10869	0.331945
A	TYR	104	0.365325	-0.37696	-0.129531	0.331945		0.313835	-0.027956	0.105299	0.331945		0.323986	0.027732	0.155662	0.331945		0.363732	0.037384	0.191857	0.331945		0.290242	0.060481	0.163628	0.331945
A	ASP	105	0.299721	0.052601	0.176161	0.331945		0.346423	-0.039097	0.116405	0.331945		0.370736	-0.001172	0.174114	0.331945		0.325144	0.016393	0.163281	0.331945		0.296649	0.056542	0.176378	0.331945
A	VAL	106	0.374221	0.207067	0.302584	0.331945		0.403966	0.043536	0.243612	0.331945		0.33907	-0.02824	0.142774	0.331945		0.349649	0.082581	0.208597	0.331945		0.334575	0.032442	0.182319	0.331945
A	THR	107	0.537954	-0.129059	0.252092	0.331945		0.343435	0.061052	0.222414	0.331945		0.361152	0.142907	0.264088	0.331945		0.343394	0.014429	0.181024	0.331945		0.343582	0.023941	0.183259	0.331945
A	THR	108	0.118128	0.105149	0.112566	0.331945		0.377272	0.151623	0.280565	0.331945		0.347742	0.085073	0.244108	0.331945		0.335157	0.032255	0.199049	0.331945		0.334692	0.01079	0.170544	0.331945
A	PRO	109	0.475733	0.478779	0.477039	0.331945		0.275512	0.115785	0.221954	0.331945		0.334432	-0.006777	0.182919	0.331945		0.361957	0.047394	0.220018	0.331945		0.329022	0.004392	0.164728	0.331945
A	CYS	110	0.232674	-0.236572	0.076258	0.331945		0.338692	-0.003325	0.183313	0.331945		0.324304	0.050749	0.19709	0.331945		0.337983	-0.000644	0.179643	0.331945		0.343801	0.037863	0.208231	0.331945
A	GLU	111	0.307668	-0.252181	-0.003359	0.331945		0.342553	-0.11006	0.131948	0.331945		0.34196	0.00388	0.178569	0.331945		0.291717	0.042095	0.172957	0.331945		0.349825	0.040597	0.216903	0.331945
A	ILE	112	0.487318	0.158572	0.322945	0.331945		0.333798	-0.074269	0.113182	0.331945		0.289631	-0.057853	0.124219	0.331945		0.350255	0.02582	0.206735	0.331945		0.373705	0.046121	0.230519	0.331945
A	LYS	113	0.206408	-0.129197	0.01996	0.331945		0.302604	0.066496	0.182732	0.331945		0.348676	-0.012294	0.178769	0.331945		0.334576	-0.030767	0.177379	0.331945		0.353475	0.076289	0.231888	0.331945
A	ALA	114	0.214086	0.170114	0.205292	0.331945		0.316131	0.010714	0.19142	0.331945		0.360339	0.054677	0.23375	0.331945		0.392324	0.04129	0.231108	0.331945		0.410312	0.089325	0.274238	0.331945
A	CYS	115	0.527899	-0.008775	0.349007	0.331945		0.369323	0.081337	0.275282	0.331945		0.390256	0.076528	0.259634	0.331945		0.393431	0.106286	0.269752	0.331945		0.429874	0.079158	0.278955	0.331945
A	SER	116	0.365983	0.082674	0.271547	0.331945		0.510262	0.113907	0.357639	0.331945		0.412059	0.142926	0.309072	0.331945		0.430006	0.119139	0.306247	0.331945		0.427044	0.12088	0.291396	0.331945
A	LEU	117	0.636906	0.267823	0.452365	0.331945		0.439436	0.184431	0.330354	0.331945		0.51791	0.158611	0.383696	0.331945		0.499221	0.190017	0.378957	0.331945		0.425318	0.168567	0.317451	0.331945
A	THR	118	0.31542	0.202794	0.267152	0.331945		0.565222	0.239719	0.432641	0.331945		0.550513	0.233756	0.41968	0.331945		0.497429	0.197482	0.380075	0.331945		0.413588	0.144637	0.297283	0.331945
A	CYS	119	0.74334	0.24854	0.578407	0.331945		0.583226	0.272761	0.458164	0.331945		0.517625	0.261695	0.407994	0.331945		0.463255	0.237646	0.37068	0.331945		0.45726	0.190516	0.343754	0.331945
A	LEU	120	0.690916	0.366948	0.528932	0.331945		0.545266	0.279286	0.44015	0.331945		0.44798	0.262605	0.37417	0.331945		0.462156	0.210884	0.34633	0.331945		0.45942	0.200743	0.348748	0.331945
A	LYS	121	0.201542	0.222368	0.213112	0.331945		0.393713	0.28723	0.341763	0.331945		0.456553	0.201115	0.340958	0.331945		0.469284	0.226264	0.357583	0.331945		0.468666	0.240479	0.365108	0.331945
A	SER	122	0.288681	0.272375	0.283246	0.331945		0.282836	0.130028	0.19915	0.331945		0.445246	0.226502	0.331505	0.331945		0.458202	0.237665	0.356594	0.331945		0.444119	0.235855	0.346646	0.331945
A	LYS	123	0.358285	-0.104659	0.101094	0.331945		0.44459	0.181065	0.30516	0.331945		0.354631	0.209633	0.277763	0.331945		0.441954	0.263349	0.349531	0.331945		0.428154	0.251595	0.346666	0.331945
A	ASN	124	0.686805	0.375478	0.531142	0.331945		0.427645	0.184474	0.297486	0.331945		0.440243	0.250825	0.340934	0.331945		0.356961	0.215471	0.28375	0.331945		0.441026	0.256265	0.356022	0.331945
A	MET	125	0.237844	0.282602	0.260223	0.331945		0.518084	0.362137	0.44011	0.331945		0.401701	0.20271	0.297979	0.331945		0.394068	0.246698	0.31796	0.331945		0.424101	0.258038	0.339489	0.331945
A	LEU	126	0.629603	0.428329	0.528966	0.331945		0.321139	0.247578	0.285886	0.331945		0.422303	0.311835	0.368276	0.331945		0.418115	0.244097	0.330364	0.331945		0.413852	0.236198	0.323444	0.331945
A	THR	127	0.095969	0.031802	0.068469	0.331945		0.395621	0.300364	0.350005	0.331945		0.376344	0.287573	0.336063	0.331945		0.446527	0.29734	0.372571	0.331945		0.42383	0.209578	0.315018	0.331945
A	THR	128	0.461292	0.440961	0.452579	0.331945		0.33809	0.24231	0.297042	0.331945		0.440208	0.28466	0.363326	0.331945		0.431008	0.261802	0.347042	0.331945		0.435826	0.21684	0.324845	0.331945
A	VAL	129	0.45701	0.254168	0.370078	0.331945		0.491823	0.321057	0.406399	0.331945		0.429922	0.224336	0.328021	0.331945		0.441502	0.211366	0.327071	0.331945		0.450159	0.269391	0.360625	0.331945
A	LYS	130	0.557167	0.268041	0.396541	0.331945		0.530783	0.216305	0.37302	0.331945		0.472988	0.203886	0.338413	0.331945		0.41165	0.200499	0.30741	0.331945		0.383237	0.220977	0.302412	0.331945
A	ASP	131	0.578172	0.126708	0.35244	0.331945		0.482213	0.1081	0.289802	0.331945		0.464858	0.186146	0.326164	0.331945		0.471647	0.263585	0.368296	0.331945		0.375521	0.156206	0.269954	0.331945
A	LEU	132	0.3113	-0.070447	0.120426	0.331945		0.436705	0.136174	0.288067	0.331945		0.476646	0.229993	0.351084	0.331945		0.398699	0.178151	0.288043	0.331945		0.355402	0.126544	0.245063	0.331945
A	THR	133	0.420643	0.352261	0.391336	0.331945		0.415964	0.251738	0.335479	0.331945		0.355344	0.144969	0.249936	0.331945		0.355266	0.080429	0.221343	0.331945		0.39296	0.143489	0.271898	0.331945
A	MET	134	0.515948	0.473401	0.494675	0.331945		0.295749	0.222862	0.258939	0.331945		0.270304	0.033651	0.160084	0.331945		0.333998	0.056715	0.201147	0.331945		0.403995	0.144141	0.278483	0.331945
A	LYS	135	-0.049344	-0.157077	-0.109195	0.331945		0.206526	-0.037853	0.096219	0.331945		0.289702	0.068149	0.187032	0.331945		0.324132	0.069785	0.202749	0.331945		0.40415	0.128196	0.271738	0.331945
A	THR	136	0.152974	-0.429884	-0.096823	0.331945		0.17064	-0.161638	0.016384	0.331945		0.307396	0.041337	0.181496	0.331945		0.3629	0.143869	0.260547	0.331945		0.37563	0.116625	0.252219	0.331945
A	LEU	137	0.408291	0.102046	0.255169	0.331945		0.356792	-0.036547	0.174	0.331945		0.320742	0.036284	0.187564	0.331945		0.368338	0.1048	0.246911	0.331945		0.34985	0.09513	0.228582	0.331945
A	ASN	138	0.50911	0.218197	0.363654	0.331945		0.500026	0.256127	0.38128	0.331945		0.422353	0.083455	0.26858	0.331945		0.329409	0.057278	0.202219	0.331945		0.364114	0.131282	0.25379	0.331945
A	PRO	139	0.582677	0.448137	0.525017	0.331945		0.516833	0.248371	0.394851	0.331945		0.440447	0.197582	0.32431	0.331945		0.378543	0.064041	0.231022	0.331945		0.366643	0.131114	0.254526	0.331945
A	THR	140	0.458712	0.078778	0.295883	0.331945		0.428278	0.222555	0.334242	0.331945		0.417708	0.155225	0.291762	0.331945		0.423577	0.172201	0.301671	0.331945		0.347701	0.123163	0.238943	0.331945
A	HIS	141	0.243444	0.14075	0.181828	0.331945		0.332251	0.036597	0.190047	0.331945		0.409527	0.177032	0.298575	0.331945		0.429315	0.20768	0.32228	0.331945		0.390842	0.161368	0.28016	0.331945
A	ASP	142	0.294597	-0.109737	0.09243	0.331945		0.335416	0.119415	0.223993	0.331945		0.382684	0.157486	0.273458	0.331945		0.400525	0.231645	0.316509	0.331945		0.399401	0.210717	0.307362	0.331945
A	ILE	143	0.468207	0.327233	0.39772	0.331945		0.403754	0.1893	0.296527	0.331945		0.352458	0.218919	0.278933	0.331945		0.37803	0.205222	0.290677	0.331945		0.388573	0.199511	0.294777	0.331945
A	ILE	144	0.448458	0.350405	0.399432	0.331945		0.408082	0.354528	0.373469	0.331945		0.38881	0.243405	0.311406	0.331945		0.347803	0.210104	0.277323	0.331945		0.388307	0.197874	0.290032	0.331945
A	ALA	145	0.307582	0.385946	0.323255	0.331945		0.393749	0.333176	0.355626	0.331945		0.379317	0.287943	0.333401	0.331945		0.354337	0.186966	0.268024	0.331945		0.32889	0.173683	0.248632	0.331945
A	LEU	146	0.425207	0.263178	0.344192	0.331945		0.326639	0.254026	0.28995	0.331945		0.343511	0.218253	0.277204	0.331945		0.384564	0.231241	0.299314	0.331945		0.302053	0.185279	0.238545	0.331945
A	CYS	147	0.24713	0.112954	0.202404	0.331945		0.320504	0.118305	0.221111	0.331945		0.355056	0.18821	0.259609	0.331945		0.307548	0.210498	0.252442	0.331945		0.316151	0.161236	0.234506	0.331945
A	GLU	148	0.289177	-0.021216	0.116736	0.331945		0.347497	0.097308	0.2102	0.331945		0.279359	0.147427	0.208882	0.331945		0.266839	0.189917	0.221797	0.331945		0.311132	0.175677	0.240452	0.331945
A	PHE	149	0.506185	0.200187	0.311459	0.331945		0.241486	0.120335	0.165938	0.331945		0.227017	0.136059	0.177027	0.331945		0.279831	0.117107	0.195247	0.331945		0.289935	0.154837	0.220323	0.331945
A	GLU	150	-0.070904	0.182034	0.069617	0.331945		0.199594	0.196186	0.188665	0.331945		0.257296	0.088724	0.164026	0.331945		0.253285	0.086527	0.168625	0.331945		0.263225	0.157875	0.205015	0.331945
A	ASN	151	0.1635	0.206336	0.184918	0.331945		0.163707	0.088216	0.130646	0.331945		0.247338	0.10279	0.172247	0.331945		0.251558	0.084389	0.164896	0.331945		0.24114	0.125034	0.179488	0.331945
A	ILE	152	0.398525	-0.123721	0.137402	0.331945		0.267135	0.043909	0.160053	0.331945		0.193109	0.08235	0.145216	0.331945		0.23234	0.142252	0.181226	0.331945		0.238016	0.113216	0.170716	0.331945
A	VAL	153	0.239382	0.049114	0.157839	0.331945		0.290983	0.007793	0.157181	0.331945		0.23822	0.122709	0.177501	0.331945		0.169264	0.117182	0.142797	0.331945		0.252718	0.136383	0.187884	0.331945
A	THR	154	0.235042	0.097987	0.176304	0.331945		0.209692	0.176977	0.188395	0.331945		0.21845	0.086381	0.149008	0.331945		0.235227	0.110203	0.168236	0.331945		0.285163	0.150599	0.212782	0.331945
A	SER	155	0.154651	0.383831	0.231044	0.331945		0.151448	0.168837	0.149933	0.331945		0.216913	0.137761	0.171067	0.331945		0.270278	0.133267	0.197713	0.331945		0.298485	0.156951	0.226412	0.331945
A	LYS	156	0.06465	0.024694	0.042453	0.331945		0.20338	0.180568	0.173731	0.331945		0.250807	0.201495	0.21775	0.331945		0.305641	0.17025	0.233886	0.331945		0.356473	0.200314	0.275212	0.331945
A	LYS	157	0.39084	0.13318	0.247696	0.331945		0.288115	0.17522	0.227134	0.331945		0.333013	0.20893	0.260612	0.331945		0.36469	0.201815	0.277251	0.331945		0.388619	0.190692	0.289179	0.331945
A	VAL	158	0.408853	0.367785	0.391252	0.331945		0.481921	0.212042	0.343187	0.331945		0.432628	0.186177	0.306682	0.331945		0.412108	0.281963	0.338696	0.331945		0.402332	0.233073	0.314092	0.331945
A	ILE	159	0.646068	0.13516	0.390614	0.331945		0.569216	0.25767	0.414421	0.331945		0.53309	0.313043	0.419475	0.331945		0.463887	0.241485	0.354055	0.331945		0.411561	0.258113	0.329991	0.331945
A	ILE	160	0.652727	0.270065	0.461396	0.331945		0.621919	0.35475	0.486143	0.331945		0.558344	0.306504	0.437648	0.331945		0.533133	0.286882	0.406767	0.331945		0.444423	0.289094	0.359067	0.331945
A	PRO	161	0.566963	0.659024	0.606418	0.331945		0.578933	0.343193	0.46879	0.331945		0.586447	0.301441	0.441684	0.331945		0.525998	0.314221	0.418914	0.331945		0.486283	0.273108	0.381645	0.331945
A	THR	162	0.517109	0.100488	0.338557	0.331945		0.544481	0.367327	0.452137	0.331945		0.525413	0.339321	0.430107	0.331945		0.552809	0.324363	0.433899	0.331945		0.534616	0.285124	0.412021	0.331945
A	TYR	163	0.54937	0.34247	0.411436	0.331945		0.469125	0.255838	0.360906	0.331945		0.514173	0.373064	0.437056	0.331945		0.548385	0.334768	0.446582	0.331945		0.538745	0.304543	0.426452	0.331945
A	LEU	164	0.340896	0.324556	0.332726	0.331945		0.495598	0.368602	0.413435	0.331945		0.523802	0.282857	0.411653	0.331945		0.540327	0.318597	0.434468	0.331945		0.526647	0.272775	0.405924	0.331945
A	ARG	165	0.596529	0.43878	0.496143	0.331945		0.51751	0.323775	0.43609	0.331945		0.539643	0.294133	0.41926	0.331945		0.521656	0.273991	0.405899	0.331945		0.467561	0.25282	0.365406	0.331945
A	SER	166	0.615106	0.207989	0.4794	0.331945		0.602651	0.267879	0.450712	0.331945		0.517022	0.294996	0.41826	0.331945		0.487178	0.262256	0.381168	0.331945		0.442272	0.208594	0.330648	0.331945
A	ILE	167	0.596317	0.156868	0.376593	0.331945		0.549229	0.237215	0.42081	0.331945		0.503997	0.233753	0.384803	0.331945		0.408143	0.201281	0.314522	0.331945		0.395749	0.130727	0.267775	0.331945
A	SER	168	0.436264	0.346786	0.406438	0.331945		0.436116	0.173998	0.316157	0.331945		0.383915	0.129127	0.274557	0.331945		0.412951	0.123999	0.278285	0.331945		0.348189	0.107948	0.2299	0.331945
A	VAL	169	0.275768	0.01834	0.165442	0.331945		0.236051	0.093592	0.172264	0.331945		0.335805	0.044245	0.194491	0.331945		0.33562	0.033101	0.195237	0.331945		0.269727	0.068071	0.173865	0.331945
A	ARG	170	-0.003879	-0.084349	-0.055087	0.331945		0.215481	-0.094143	0.063141	0.331945		0.227583	-0.02663	0.102134	0.331945		0.246882	-0.018052	0.115599	0.331945		0.228561	0.060709	0.149602	0.331945
A	ASN	171	0.374555	-0.216419	0.079068	0.331945		0.141961	-0.166093	-0.020404	0.331945		0.139119	-0.126004	0.005232	0.331945		0.116879	-0.054202	0.032522	0.331945		0.178626	0.032255	0.111852	0.331945
A	LYS	172	0.055206	-0.19751	-0.085192	0.331945		0.141235	-0.188003	-0.028064	0.331945		0.021224	-0.148909	-0.068845	0.331945		0.038566	-0.068946	-0.016137	0.331945		0.107658	-0.000917	0.053614	0.331945
A	ASP	173	-0.006056	-0.150081	-0.078068	0.331945		-0.088184	-0.147925	-0.122735	0.331945		-0.000386	-0.083323	-0.044662	0.331945		0.005918	-0.053596	-0.028214	0.331945		0.052171	-0.000848	0.026772	0.331945
A	LEU	174	-0.313704	-0.096183	-0.204943	0.331945		-0.143897	-0.000895	-0.072396	0.331945		-0.06585	-0.014881	-0.044296	0.331945		-0.017177	-0.063961	-0.043376	0.331945		0.043786	0.00141	0.022352	0.331945
A	ASN	175	-0.111931	0.243578	0.065824	0.331945		-0.126133	0.091062	-0.019406	0.331945		-0.11	-0.00676	-0.059502	0.331945		-0.072689	-0.010527	-0.043053	0.331945		0.059876	0.024748	0.040395	0.331945
A	THR	176	0.047236	0.12579	0.080902	0.331945		-0.076746	0.070821	-0.004833	0.331945		-0.111595	0.05478	-0.027622	0.331945		-0.031429	0.070778	0.020235	0.331945		0.073558	0.058731	0.064298	0.331945
A	LEU	177	-0.165544	-0.156905	-0.161225	0.331945		-0.044113	0.042169	0.000336	0.331945		0.019951	0.148342	0.084932	0.331945		0.034116	0.131513	0.083375	0.331945		0.063151	0.107519	0.083097	0.331945
A	GLU	178	-0.014031	0.157621	0.081331	0.331945		0.054816	0.124115	0.092644	0.331945		0.132889	0.154639	0.144549	0.331945		0.099877	0.186605	0.142345	0.331945		0.10111	0.131415	0.117947	0.331945
A	ASN	179	0.344024	0.371628	0.357826	0.331945		0.260918	0.268104	0.26769	0.331945		0.152767	0.187374	0.169937	0.331945		0.153021	0.197558	0.173779	0.331945		0.127035	0.175783	0.15339	0.331945
A	ILE	180	0.45276	0.275064	0.363912	0.331945		0.314471	0.312051	0.30986	0.331945		0.237891	0.282805	0.259355	0.331945		0.21381	0.188923	0.204815	0.331945		0.184932	0.226127	0.209177	0.331945
A	THR	181	0.146628	0.289461	0.207842	0.331945		0.286487	0.294925	0.285872	0.331945		0.335249	0.26435	0.302719	0.331945		0.277332	0.25962	0.272391	0.331945		0.228701	0.26201	0.250361	0.331945
A	THR	182	0.260074	0.32025	0.285864	0.331945		0.293153	0.225019	0.263952	0.331945		0.322266	0.257618	0.293516	0.331945		0.325504	0.302473	0.31916	0.331945		0.258326	0.26258	0.265968	0.331945
A	THR	183	0.472756	0.065346	0.298152	0.331945		0.337314	0.241188	0.298609	0.331945		0.296348	0.294124	0.302476	0.331945		0.329147	0.340568	0.342162	0.331945		0.296653	0.316194	0.307117	0.331945
A	GLU	184	0.279111	0.337969	0.31181	0.331945		0.358346	0.28697	0.339559	0.331945		0.340928	0.36389	0.364676	0.331945		0.317768	0.320139	0.326258	0.331945		0.339803	0.328541	0.333998	0.331945
A	PHE	185	0.323171	0.457596	0.408714	0.331945		0.323937	0.477951	0.413121	0.331945		0.363535	0.326252	0.35802	0.331945		0.3334	0.340622	0.338196	0.331945		0.347648	0.320991	0.335067	0.331945
A	LYS	186	0.369529	0.638288	0.51884	0.331945		0.355269	0.409315	0.393379	0.331945		0.320194	0.399752	0.356672	0.331945		0.362049	0.336793	0.35122	0.331945		0.352871	0.330521	0.342443	0.331945
A	ASN	187	0.373107	0.132062	0.252585	0.331945		0.332896	0.401065	0.354278	0.331945		0.356495	0.390847	0.369716	0.331945		0.355987	0.368683	0.361423	0.331945		0.396123	0.324565	0.372886	0.331945
A	ALA	188	0.256052	0.432845	0.29141	0.331945		0.363258	0.286116	0.307008	0.331945		0.377925	0.357044	0.361888	0.331945		0.389001	0.374672	0.380457	0.331945		0.409992	0.301375	0.366861	0.331945
A	ILE	189	0.460616	0.293442	0.377029	0.331945		0.382329	0.33829	0.346005	0.331945		0.406061	0.305364	0.34713	0.331945		0.431748	0.341294	0.3996	0.331945		0.418742	0.313108	0.374457	0.331945
A	THR	190	0.43032	0.288582	0.369575	0.331945		0.467049	0.320637	0.397218	0.331945		0.455921	0.323742	0.405155	0.331945		0.437907	0.259418	0.356851	0.331945		0.435932	0.313961	0.383181	0.331945
A	ASN	191	0.510211	0.379887	0.445049	0.331945		0.520978	0.297474	0.452446	0.331945		0.487238	0.250204	0.390792	0.331945		0.465893	0.268324	0.375296	0.331945		0.450136	0.320521	0.39157	0.331945
A	ALA	192	0.622404	0.223952	0.542714	0.331945		0.515084	0.222999	0.402452	0.331945		0.508916	0.230396	0.391727	0.331945		0.4962	0.256112	0.391921	0.331945		0.445088	0.304506	0.381925	0.331945
A	LYS	193	0.412637	0.065158	0.219593	0.331945		0.534683	0.161171	0.381337	0.331945		0.516492	0.242152	0.399368	0.331945		0.498885	0.289871	0.409629	0.331945		0.447607	0.311437	0.389567	0.331945
A	ILE	194	0.569008	0.194401	0.381705	0.331945		0.483282	0.202306	0.336359	0.331945		0.510333	0.272126	0.410556	0.331945		0.482268	0.314662	0.415796	0.331945		0.445458	0.272087	0.384204	0.331945
A	ILE	195	0.468202	0.347359	0.40778	0.331945		0.505541	0.357173	0.430158	0.331945		0.448652	0.319759	0.384563	0.331945		0.46664	0.29015	0.40031	0.331945		0.413404	0.277289	0.370777	0.331945
A	PRO	196	0.479414	0.529759	0.50099	0.331945		0.420538	0.446412	0.440505	0.331945		0.446288	0.348387	0.407973	0.331945		0.410927	0.258156	0.355982	0.331945		0.425081	0.283138	0.37862	0.331945
A	TYR	197	0.314	0.462117	0.412744	0.331945		0.398076	0.400059	0.416793	0.331945		0.378969	0.309507	0.378115	0.331945		0.36741	0.298943	0.357374	0.331945		0.420387	0.277484	0.373446	0.331945
A	SER	198	0.400815	0.208301	0.336644	0.331945		0.315744	0.223473	0.327268	0.331945		0.306932	0.310168	0.342426	0.331945		0.365948	0.321589	0.367966	0.331945		0.424109	0.293198	0.374028	0.331945
A	GLY	199	0.232416		0.232416	0.331945		0.247081		0.266132	0.331945		0.322804		0.333399	0.331945		0.364572		0.365159	0.331945		0.442337		0.399714	0.331945
A	LEU	200	0.108013	0.350662	0.229337	0.331945		0.299735	0.23453	0.305868	0.331945		0.351718	0.245915	0.328475	0.331945		0.390848	0.298357	0.372034	0.331945		0.442857	0.342418	0.410838	0.331945
A	LEU	201	0.558776	0.352927	0.455852	0.331945		0.37512	0.340425	0.357772	0.331945		0.404224	0.283616	0.370969	0.331945		0.433584	0.288217	0.384805	0.331945		0.44264	0.305847	0.395825	0.331945
A	LEU	202	0.45857	0.317685	0.388128	0.331945		0.560231	0.355806	0.464365	0.331945		0.480371	0.361844	0.424915	0.331945		0.458428	0.317009	0.408722	0.331945		0.442135	0.285685	0.386896	0.331945
A	VAL	203	0.663345	0.396807	0.549114	0.331945		0.578355	0.368544	0.479796	0.331945		0.573714	0.37368	0.47986	0.331945		0.491771	0.309162	0.410183	0.331945		0.467794	0.254557	0.381917	0.331945
A	ILE	204	0.61315	0.39114	0.502145	0.331945		0.617074	0.399263	0.51844	0.331945		0.555122	0.292109	0.437218	0.331945		0.544035	0.303065	0.434959	0.331945		0.480897	0.269437	0.392992	0.331945
A	THR	205	0.574727	0.409841	0.504062	0.331945		0.551231	0.248685	0.416283	0.331945		0.55818	0.290169	0.440146	0.331945		0.549388	0.269748	0.420976	0.331945		0.469493	0.276725	0.380234	0.331945
A	VAL	206	0.465817	-0.054926	0.242642	0.331945		0.504801	0.220966	0.383157	0.331945		0.54476	0.234748	0.401918	0.331945		0.561728	0.277505	0.431025	0.331945		0.481631	0.244847	0.381342	0.331945
A	THR	207	0.473858	0.307982	0.402768	0.331945		0.511973	0.124254	0.334462	0.331945		0.53112	0.230918	0.393183	0.331945		0.482245	0.232271	0.365734	0.331945		0.463743	0.244457	0.372568	0.331945
A	ASP	208	0.596245	0.119705	0.357975	0.331945		0.538352	0.266557	0.406404	0.331945		0.437568	0.164984	0.310787	0.331945		0.429157	0.176394	0.328504	0.331945		0.453773	0.250098	0.370786	0.331945
A	ASN	209	0.544952	0.371986	0.458469	0.331945		0.416055	0.190621	0.302842	0.331945		0.392711	0.175969	0.310565	0.331945		0.398768	0.167651	0.307828	0.331945		0.436937	0.22741	0.347622	0.331945
A	LYS	210	0.106967	0.080171	0.09208	0.331945		0.297817	0.150719	0.264027	0.331945		0.370341	0.1841	0.301878	0.331945		0.382067	0.229745	0.325811	0.331945		0.435592	0.235749	0.349369	0.331945
A	GLY	211	0.241531		0.241531	0.331945		0.236835		0.230982	0.331945		0.320873		0.303987	0.331945		0.38268		0.310317	0.331945		0.427405		0.338048	0.331945
A	ALA	212	0.362007	0.348638	0.359334	0.331945		0.317481	0.24279	0.323129	0.331945		0.307512	0.191156	0.271156	0.331945		0.38298	0.258663	0.333659	0.331945		0.409629	0.237722	0.332073	0.331945
A	PHE	213	0.348905	0.379733	0.368523	0.331945		0.396354	0.29187	0.340722	0.331945		0.405788	0.271697	0.357012	0.331945		0.374369	0.244722	0.322383	0.331945		0.41068	0.239981	0.333642	0.331945
A	LYS	214	0.478148	0.147239	0.29431	0.331945		0.475134	0.336615	0.394733	0.331945		0.454417	0.326576	0.384614	0.331945		0.397699	0.247871	0.334501	0.331945		0.398608	0.242522	0.327281	0.331945
A	TYR	215	0.598349	0.482873	0.521365	0.331945		0.52039	0.301504	0.398404	0.331945		0.436071	0.277291	0.348129	0.331945		0.43254	0.295419	0.360001	0.331945		0.39445	0.219872	0.31958	0.331945
A	ILE	216	0.484674	0.274398	0.379536	0.331945		0.451101	0.286495	0.35927	0.331945		0.463374	0.267913	0.35843	0.331945		0.447032	0.266706	0.349811	0.331945		0.43334	0.238012	0.346942	0.331945
A	LYS	217	0.27028	0.102213	0.176909	0.331945		0.413457	0.236484	0.325491	0.331945		0.460434	0.267994	0.357168	0.331945		0.468506	0.230008	0.350559	0.331945		0.455318	0.29318	0.376068	0.331945
A	PRO	218	0.485419	0.332839	0.420028	0.331945		0.406383	0.194232	0.29498	0.331945		0.440609	0.195988	0.327648	0.331945		0.476593	0.248932	0.364667	0.331945		0.472646	0.293625	0.38459	0.331945
A	GLN	219	0.463451	0.147645	0.288003	0.331945		0.482697	0.20111	0.360598	0.331945		0.450626	0.197051	0.330354	0.331945		0.460156	0.266642	0.37046	0.331945		0.496132	0.280659	0.391871	0.331945
A	SER	220	0.49922	0.122846	0.373762	0.331945		0.499144	0.1834	0.35161	0.331945		0.493228	0.297977	0.407355	0.331945		0.469861	0.277947	0.380965	0.331945		0.496962	0.289501	0.398379	0.331945
A	GLN	221	0.53476	0.27971	0.393065	0.331945		0.505756	0.336467	0.442914	0.331945		0.506665	0.302116	0.413963	0.331945		0.518001	0.297217	0.419781	0.331945		0.501427	0.270551	0.392885	0.331945
A	PHE	222	0.483287	0.606845	0.561915	0.331945		0.523552	0.413363	0.46935	0.331945		0.535427	0.320008	0.446087	0.331945		0.518266	0.284599	0.412047	0.331945		0.497023	0.245605	0.398039	0.331945
A	ILE	223	0.552608	0.353534	0.453071	0.331945		0.547718	0.39916	0.487869	0.331945		0.533038	0.34434	0.444513	0.331945		0.544553	0.302709	0.436752	0.331945		0.523896	0.23882	0.423613	0.331945
A	VAL	224	0.607258	0.237103	0.44862	0.331945		0.549047	0.278382	0.422528	0.331945		0.555578	0.343281	0.458087	0.331945		0.535554	0.285159	0.445676	0.331945		0.53174	0.224015	0.413055	0.331945
A	ASP	225	0.487275	0.244509	0.365892	0.331945		0.580665	0.252008	0.42515	0.331945		0.546167	0.221912	0.43295	0.331945		0.54	0.24914	0.454984	0.331945		0.518634	0.231323	0.411751	0.331945
A	LEU	226	0.647461	0.274413	0.460937	0.331945		0.523656	0.172974	0.42102	0.331945		0.548821	0.156721	0.43398	0.331945		0.552632	0.186731	0.418123	0.331945		0.492068	0.211882	0.38154	0.331945
A	GLY	227	0.436231		0.436231	0.331945		0.549857		0.451796	0.331945		0.541711		0.405033	0.331945		0.5193		0.392493	0.331945		0.490846		0.378539	0.331945
A	ALA	228	0.565879	0.027579	0.458219	0.331945		0.524607	0.065852	0.399446	0.331945		0.508114	0.140002	0.386588	0.331945		0.462119	0.12193	0.334324	0.331945		0.506122	0.170713	0.364007	0.331945
A	TYR	229	0.57171	0.169976	0.303887	0.331945		0.485625	0.141866	0.345257	0.331945		0.420019	0.066918	0.302687	0.331945		0.466983	0.120006	0.33349	0.331945		0.502817	0.159641	0.361129	0.331945
A	LEU	230	0.319287	0.228042	0.273665	0.331945		0.365995	0.102337	0.206329	0.331945		0.437037	0.113126	0.287452	0.331945		0.467535	0.109755	0.32508	0.331945		0.485481	0.128058	0.334266	0.331945
A	GLU	231	0.206988	-0.091009	0.041434	0.331945		0.349199	0.122691	0.225051	0.331945		0.454127	0.148142	0.276221	0.331945		0.478966	0.142861	0.322963	0.331945		0.465237	0.140103	0.33187	0.331945
A	LYS	232	0.521323	0.23104	0.360055	0.331945		0.459879	0.11423	0.267852	0.331945		0.443035	0.160494	0.299726	0.331945		0.457635	0.123163	0.279378	0.331945		0.435386	0.128248	0.308364	0.331945
A	GLU	233	0.651325	0.202659	0.402066	0.331945		0.562966	0.221813	0.394511	0.331945		0.46249	0.092824	0.275619	0.331945		0.413761	0.152738	0.28447	0.331945		0.423827	0.125858	0.283738	0.331945
A	SER	234	0.51625	0.231739	0.421413	0.331945		0.528046	0.10803	0.325535	0.331945		0.47401	0.186427	0.335239	0.331945		0.413734	0.140733	0.274285	0.331945		0.416133	0.113501	0.262861	0.331945
A	ILE	235	0.416563	-0.110307	0.153128	0.331945		0.399134	0.166146	0.304691	0.331945		0.433566	0.169019	0.303702	0.331945		0.428319	0.149979	0.291988	0.331945		0.402225	0.107552	0.261059	0.331945
A	TYR	236	0.264589	0.377005	0.339533	0.331945		0.333418	0.1369	0.231676	0.331945		0.365116	0.12323	0.256359	0.331945		0.422594	0.101495	0.273204	0.331945		0.395857	0.11163	0.259914	0.331945
A	TYR	237	0.319101	0.144002	0.202368	0.331945		0.29759	0.164907	0.235751	0.331945		0.358117	0.055214	0.21779	0.331945		0.389365	0.087478	0.256347	0.331945		0.384837	0.15721	0.285022	0.331945
A	VAL	238	0.309079	-0.026287	0.165351	0.331945		0.369811	0.003124	0.198763	0.331945		0.358548	0.098182	0.243978	0.331945		0.351221	0.093358	0.233441	0.331945		0.348921	0.15532	0.268009	0.331945
A	THR	239	0.481253	-0.108344	0.228569	0.331945		0.403017	-0.010032	0.225996	0.331945		0.355478	0.077361	0.228285	0.331945		0.303963	0.16774	0.25694	0.331945		0.332684	0.129512	0.244217	0.331945
A	THR	240	0.418718	0.104535	0.284068	0.331945		0.38307	0.089697	0.257902	0.331945		0.308811	0.130634	0.251336	0.331945		0.2842	0.143918	0.233138	0.331945		0.325642	0.12823	0.237181	0.331945
A	ASN	241	0.24924	0.272901	0.26107	0.331945		0.25124	0.262601	0.287587	0.331945		0.272244	0.177942	0.252849	0.331945		0.306146	0.111742	0.224278	0.331945		0.317525	0.18644	0.256698	0.331945
A	TRP	242	0.085762	0.410367	0.317623	0.331945		0.15375	0.297839	0.250536	0.331945		0.270538	0.183364	0.235205	0.331945		0.324676	0.146589	0.249801	0.331945		0.333197	0.130568	0.239275	0.331945
A	LYS	243	0.126246	0.210249	0.172915	0.331945		0.228244	0.179795	0.210296	0.331945		0.274551	0.205986	0.247194	0.331945		0.302679	0.237781	0.269694	0.331945		0.337739	0.149996	0.253773	0.331945
A	HIS	244	0.472722	-0.08123	0.140351	0.331945		0.345918	0.115554	0.219092	0.331945		0.290159	0.257406	0.268544	0.331945		0.305287	0.188905	0.250238	0.331945		0.349088	0.184293	0.273389	0.331945
A	THR	245	0.438786	0.217642	0.34401	0.331945		0.412929	0.222138	0.284061	0.331945		0.360402	0.127814	0.234595	0.331945		0.322406	0.201022	0.264635	0.331945		0.356396	0.232052	0.301039	0.331945
A	ALA	246	0.327277	0.530002	0.367822	0.331945		0.401014	0.170017	0.286569	0.331945		0.408967	0.157308	0.272381	0.331945		0.372142	0.192537	0.273708	0.331945		0.383381	0.253983	0.323457	0.331945
A	THR	247	0.436978	-0.237594	0.147875	0.331945		0.377775	0.216709	0.292515	0.331945		0.401205	0.243748	0.320538	0.331945		0.434342	0.222074	0.325108	0.331945		0.423757	0.220755	0.323062	0.331945
A	ARG	248	0.36907	0.357718	0.361846	0.331945		0.413321	0.157032	0.296952	0.331945		0.425777	0.283621	0.358279	0.331945		0.469032	0.283075	0.380867	0.331945		0.463478	0.175306	0.317849	0.331945
A	PHE	249	0.433915	0.350973	0.381134	0.331945		0.454876	0.375233	0.425232	0.331945		0.503432	0.246776	0.390847	0.331945		0.505402	0.238754	0.368397	0.331945		0.498982	0.199464	0.347256	0.331945
A	ALA	250	0.561644	0.417007	0.532717	0.331945		0.57037	0.371252	0.481505	0.331945		0.554712	0.275775	0.412617	0.331945		0.533318	0.150243	0.353035	0.331945		0.47038	0.184108	0.328252	0.331945
A	ILE	251	0.715552	0.345774	0.530663	0.331945		0.656857	0.223394	0.440034	0.331945		0.585435	0.186315	0.392305	0.331945		0.544719	0.252184	0.402823	0.331945		0.43049	0.164323	0.311891	0.331945
A	LYS	252	0.693376	-0.092599	0.256723	0.331945		0.643872	0.054532	0.349225	0.331945		0.60201	0.211319	0.415356	0.331945		0.514581	0.165346	0.341317	0.331945		0.400738	0.116141	0.252307	0.331945
A	PRO	253	0.522689	-0.08958	0.260288	0.331945		0.577617	0.097939	0.337801	0.331945		0.521302	0.077889	0.295073	0.331945		0.452593	0.115207	0.310303	0.331945		0.361013	0.13774	0.231901	0.331945
A	MET	254	0.516787	0.475995	0.496391	0.331945		0.399194	0.045423	0.229326	0.331945		0.378192	0.008734	0.221748	0.331945		0.372359	0.055635	0.193115	0.331945		0.327461	0.10522	0.187767	0.331945
A	GLU	255	0.158106	-0.250145	-0.0687	0.331945		0.224965	0.075283	0.197244	0.331945		0.239516	0.027254	0.112884	0.331945		0.270137	0.006239	0.106365	0.331945		0.288014	0.073314	0.138901	0.331945
A	K	1256			0.16404	0.331945
A	HOH	2001			-0.2876	0.331945
A	HOH	2002			-0.076586	0.331945
A	HOH	2003			-0.123636	0.331945
A	HOH	2004			-0.156387	0.331945
A	HOH	2005			0.369776	0.331945
A	HOH	2006			0.182243	0.331945
A	HOH	2007			-0.235053	0.331945
A	HOH	2008			-0.002519	0.331945
A	HOH	2009			-0.371405	0.331945
A	HOH	2010			0.500472	0.331945
A	HOH	2011			-0.175369	0.331945
A	HOH	2012			-0.173756	0.331945
A	HOH	2013			-0.329998	0.331945
A	HOH	2014			-0.00659	0.331945
A	HOH	2015			-0.321552	0.331945
A	HOH	2016			-0.51318	0.331945
A	HOH	2017			0.163633	0.331945
A	HOH	2018			-0.431101	0.331945
A	HOH	2019			0.042069	0.331945
A	HOH	2020			-0.470529	0.331945
A	HOH	2021			-0.285144	0.331945
A	HOH	2022			0.041828	0.331945
A	HOH	2023			-0.045919	0.331945
A	HOH	2024			-0.036229	0.331945
A	HOH	2025			0.092875	0.331945
A	HOH	2026			-0.586693	0.331945
A	HOH	2027			-0.239615	0.331945
A	HOH	2028			0.246956	0.331945
A	HOH	2029			0.309967	0.331945
A	HOH	2030			-0.127498	0.331945
A	HOH	2031			-0.262291	0.331945
A	HOH	2032			-0.554171	0.331945
A	HOH	2033			-0.202502	0.331945
A	HOH	2034			0.046003	0.331945
A	HOH	2035			-0.163391	0.331945
A	HOH	2036			0.018521	0.331945
A	HOH	2037			-0.388613	0.331945
A	HOH	2038			0.120052	0.331945
A	HOH	2039			-0.432913	0.331945
A	HOH	2040			-0.224162	0.331945
A	HOH	2041			-0.283732	0.331945
A	HOH	2042			0.325385	0.331945
A	HOH	2043			-0.150338	0.331945
A	HOH	2044			-0.21884	0.331945
A	HOH	2045			0.000799	0.331945
A	HOH	2046			-0.445258	0.331945
A	HOH	2047			-0.429685	0.331945
A	HOH	2048			-0.40965	0.331945
A	HOH	2049			-0.100402	0.331945
A	HOH	2050			-0.074807	0.331945
A	HOH	2051			-0.202519	0.331945
A	HOH	2052			-0.345849	0.331945
A	HOH	2053			-0.02768	0.331945
A	HOH	2054			-0.081244	0.331945
A	HOH	2055			0.180609	0.331945
A	HOH	2056			0.05945	0.331945
A	HOH	2057			-0.22706	0.331945
A	HOH	2058			-0.060965	0.331945
A	HOH	2059			-0.100905	0.331945
A	HOH	2060			-0.307564	0.331945
A	HOH	2061			0.019972	0.331945
A	HOH	2062			-0.310912	0.331945
A	HOH	2063			-0.0242	0.331945
A	HOH	2064			-0.192081	0.331945
A	HOH	2065			-0.261436	0.331945
A	HOH	2066			-0.051105	0.331945
A	HOH	2067			-0.373672	0.331945
A	HOH	2068			-0.545801	0.331945
A	HOH	2069			-0.115779	0.331945
A	HOH	2070			-0.169846	0.331945
A	HOH	2071			-0.082111	0.331945
A	HOH	2072			-0.450762	0.331945
A	HOH	2073			-0.272291	0.331945
A	HOH	2074			-0.455682	0.331945
A	HOH	2075			-0.406962	0.331945
A	HOH	2076			-0.325323	0.331945
A	HOH	2077			-0.605973	0.331945
A	HOH	2078			0.512846	0.331945
A	HOH	2079			-0.284766	0.331945
A	HOH	2080			-0.292464	0.331945
A	HOH	2081			0.102234	0.331945
A	HOH	2082			0.067696	0.331945
A	HOH	2083			-0.095491	0.331945
A	HOH	2084			0.046468	0.331945
A	HOH	2085			-0.037518	0.331945
A	HOH	2086			-0.332913	0.331945
A	HOH	2087			0.054993	0.331945
A	HOH	2088			-0.178734	0.331945
A	HOH	2089			-0.036399	0.331945
A	HOH	2090			-0.205606	0.331945
A	HOH	2091			-0.49595	0.331945
A	HOH	2092			-0.004014	0.331945
A	HOH	2093			0.465921	0.331945
A	HOH	2094			0.15058	0.331945
A	HOH	2095			-0.011498	0.331945
A	HOH	2096			0.04062	0.331945
A	HOH	2097			0.060979	0.331945
A	HOH	2098			-0.391711	0.331945
A	HOH	2099			0.329101	0.331945
A	HOH	2100			0.059263	0.331945
A	HOH	2101			-0.099445	0.331945
A	HOH	2102			0.037372	0.331945
A	HOH	2103			0.423232	0.331945
A	HOH	2104			-0.31125	0.331945
A	HOH	2105			0.016109	0.331945
A	HOH	2106			-0.117569	0.331945
A	HOH	2107			-0.139355	0.331945
A	HOH	2108			-0.443908	0.331945
A	HOH	2109			-0.251976	0.331945
A	HOH	2110			-0.435621	0.331945
A	HOH	2111			-0.240823	0.331945
A	HOH	2112			-0.35444	0.331945
A	HOH	2113			-0.123698	0.331945
A	HOH	2114			-0.18959	0.331945
A	HOH	2115			-0.008929	0.331945
A	HOH	2116			-0.157194	0.331945
A	HOH	2117			-0.092008	0.331945
A	HOH	2118			-0.066152	0.331945
A	HOH	2119			0.108973	0.331945
A	HOH	2120			-0.163021	0.331945
A	HOH	2121			0.021962	0.331945
A	HOH	2122			0.104427	0.331945
A	HOH	2123			0.092839	0.331945
A	HOH	2124			-0.42764	0.331945
A	HOH	2125			-0.374764	0.331945
A	HOH	2126			-0.120748	0.331945
A	HOH	2127			-0.227881	0.331945
A	HOH	2128			-0.129343	0.331945
A	HOH	2129			-0.358354	0.331945
A	HOH	2130			-0.173245	0.331945
A	HOH	2131			-0.29042	0.331945
A	HOH	2132			-0.384127	0.331945
A	HOH	2133			0.234183	0.331945
A	HOH	2134			-0.271443	0.331945
A	HOH	2135			0.489901	0.331945
A	HOH	2136			-0.115776	0.331945
A	HOH	2137			0.004264	0.331945
A	HOH	2138			-0.507741	0.331945
A	HOH	2139			-0.52465	0.331945
A	HOH	2140			-0.653688	0.331945
A	HOH	2141			-0.693425	0.331945
A	HOH	2142			-0.071471	0.331945
A	HOH	2143			-0.567306	0.331945
A	HOH	2144			-0.067641	0.331945
A	HOH	2145			0.051591	0.331945
A	HOH	2146			-0.032233	0.331945
A	HOH	2147			-0.313335	0.331945
A	HOH	2148			0.011149	0.331945
A	HOH	2149			-0.008756	0.331945
A	HOH	2150			-0.129465	0.331945
A	HOH	2151			-0.040737	0.331945
A	HOH	2152			-0.367871	0.331945
A	HOH	2153			-0.534919	0.331945
A	HOH	2154			-0.23177	0.331945
A	HOH	2155			-0.522492	0.331945
A	HOH	2156			-0.034331	0.331945
A	HOH	2157			-0.152711	0.331945
A	HOH	2158			0.155056	0.331945
A	HOH	2159			0.156221	0.331945
A	HOH	2160			-0.098523	0.331945
A	HOH	2161			-0.321773	0.331945
A	HOH	2162			-0.054687	0.331945
A	HOH	2163			-0.209267	0.331945
A	HOH	2164			-0.399106	0.331945
A	HOH	2165			-0.157644	0.331945
A	HOH	2166			-0.358167	0.331945
A	HOH	2167			-0.199512	0.331945
A	HOH	2168			0.138828	0.331945
A	HOH	2169			-0.091196	0.331945
A	HOH	2170			-0.095465	0.331945
A	HOH	2171			-0.722457	0.331945
A	HOH	2172			-0.257088	0.331945
A	HOH	2173			-0.128643	0.331945
A	HOH	2174			0.150781	0.331945
A	HOH	2175			-0.028007	0.331945
A	HOH	2176			-0.096112	0.331945
A	HOH	2177			0.252508	0.331945
A	HOH	2178			-0.087449	0.331945
A	HOH	2179			-0.198587	0.331945
A	HOH	2180			0.180376	0.331945
A	HOH	2181			-0.105162	0.331945
A	HOH	2182			-0.129312	0.331945
A	HOH	2183			-0.351268	0.331945
Map: rsv_m.mrc
Resolution entered (RES): 4.6
Model: 4v23q4.pdb
Sigma: 0.6
expectedQ = -0.0019064058*POWER(RES,3) + 0.0499875375*POWER(RES,2) - 0.4513945578*RES + 1.5361860733
Chain	Type	# residues	Avg. Q	ExpectedQ@4.60
A	Water	183	-0.13	0.331945
A	Protein	255	0.29	0.331945
A	K	1	-0.17	0.331945
Protein - Chain A								Average over 3 residues					Average over 5 residues					Average over 7 residues					Average over 11 residues
Chain	Res	Res #	Q_backBone	Q_sideChain	Q_residue	ExpectedQ@4.60		Q_backBone	Q_sideChain	Q_residue	ExpectedQ@4.60		Q_backBone	Q_sideChain	Q_residue	ExpectedQ@4.60		Q_backBone	Q_sideChain	Q_residue	ExpectedQ@4.60		Q_backBone	Q_sideChain	Q_residue	ExpectedQ@4.60
A	MET	1	0.408155	0.13953	0.273842	0.331945		0.328369	0.045947	0.17893	0.331945		0.378352	0.16326	0.267236	0.331945		0.324493	0.078776	0.18489	0.331945		0.343218	0.088708	0.204729	0.331945
A	GLU	2	0.248584	-0.047635	0.084018	0.331945		0.378352	0.16326	0.267236	0.331945		0.324493	0.078776	0.18489	0.331945		0.320728	0.125351	0.209558	0.331945		0.377575	0.134742	0.245158	0.331945
A	THR	3	0.478318	0.397885	0.443847	0.331945		0.296606	0.058525	0.15524	0.331945		0.320728	0.125351	0.209558	0.331945		0.343218	0.088708	0.204729	0.331945		0.391402	0.128315	0.250233	0.331945
A	TYR	4	0.162916	-0.174676	-0.062145	0.331945		0.315633	0.178287	0.229977	0.331945		0.330231	0.078544	0.190907	0.331945		0.377575	0.134742	0.245158	0.331945		0.383291	0.153714	0.260374	0.331945
A	VAL	5	0.305666	0.311651	0.308231	0.331945		0.308084	0.014156	0.142223	0.331945		0.397258	0.170259	0.271649	0.331945		0.389009	0.126713	0.246861	0.331945		0.393159	0.117008	0.243905	0.331945
A	ASN	6	0.455672	-0.094506	0.180583	0.331945		0.448352	0.209362	0.325515	0.331945		0.399232	0.107349	0.240032	0.331945		0.398983	0.184505	0.283644	0.331945		0.378813	0.106371	0.243128	0.331945
A	LYS	7	0.583717	0.410943	0.487731	0.331945		0.509193	0.133256	0.318025	0.331945		0.430329	0.213665	0.320762	0.331945		0.399505	0.097186	0.233907	0.331945		0.375474	0.107501	0.245349	0.331945
A	LEU	8	0.488189	0.083332	0.28576	0.331945		0.463436	0.283727	0.371665	0.331945		0.46559	0.108666	0.278253	0.331945		0.409853	0.12214	0.276407	0.331945		0.401823	0.143186	0.279118	0.331945
A	HIS	9	0.318401	0.356905	0.341503	0.331945		0.429521	0.07563	0.240983	0.331945		0.421527	0.127567	0.289207	0.331945		0.419247	0.099326	0.274984	0.331945		0.410609	0.1264	0.269116	0.331945
A	GLU	10	0.481973	-0.213346	0.095685	0.331945		0.345244	0.047853	0.224182	0.331945		0.379068	0.075769	0.251314	0.331945		0.431069	0.162098	0.314255	0.331945		0.441444	0.173327	0.314154	0.331945
A	GLY	11	0.235357		0.235357	0.331945		0.362918		0.209769	0.331945		0.389115		0.285259	0.331945		0.429819		0.292268	0.331945		0.449684		0.321193	0.331945
A	SER	12	0.371422	0.151954	0.298266	0.331945		0.381734	0.165618	0.329703	0.331945		0.440428	0.099351	0.283722	0.331945		0.431805	0.170739	0.313341	0.331945		0.445072	0.208675	0.339007	0.331945
A	THR	13	0.538422	0.344901	0.455485	0.331945		0.494937	0.2367	0.362524	0.331945		0.444453	0.210323	0.35124	0.331945		0.442934	0.168761	0.319649	0.331945		0.417068	0.2098	0.325481	0.331945
A	TYR	14	0.574967	0.213246	0.33382	0.331945		0.538495	0.299887	0.407526	0.331945		0.476642	0.278935	0.3813	0.331945		0.43193	0.236799	0.35977	0.331945		0.418237	0.193582	0.314946	0.331945
A	THR	15	0.502095	0.341514	0.433275	0.331945		0.491122	0.299273	0.38425	0.331945		0.483346	0.301128	0.396954	0.331945		0.43769	0.297273	0.37457	0.331945		0.426901	0.199372	0.321927	0.331945
A	ALA	16	0.396304	0.343058	0.385655	0.331945		0.434446	0.31583	0.398488	0.331945		0.430797	0.316812	0.373648	0.331945		0.456208	0.261984	0.356228	0.331945		0.424664	0.214998	0.332133	0.331945
A	ALA	17	0.40494	0.262918	0.376535	0.331945		0.358974	0.343099	0.367048	0.331945		0.416013	0.255148	0.340858	0.331945		0.438392	0.272797	0.350915	0.331945		0.446818	0.235112	0.344244	0.331945
A	VAL	18	0.275677	0.423322	0.338953	0.331945		0.393889	0.197056	0.29512	0.331945		0.398336	0.270964	0.337863	0.331945		0.421591	0.236411	0.332934	0.331945		0.443311	0.26262	0.352919	0.331945
A	GLN	19	0.501051	-0.095073	0.169871	0.331945		0.396812	0.249614	0.309041	0.331945		0.410547	0.194061	0.302322	0.331945		0.418299	0.219231	0.323691	0.331945		0.413139	0.208154	0.307016	0.331945
A	TYR	20	0.413708	0.420594	0.418299	0.331945		0.457373	0.094688	0.265374	0.331945		0.42537	0.185728	0.300729	0.331945		0.409233	0.235158	0.324839	0.331945		0.384724	0.176062	0.280212	0.331945
A	ASN	21	0.45736	-0.041457	0.207952	0.331945		0.450041	0.200131	0.331607	0.331945		0.436803	0.191973	0.311677	0.331945		0.380889	0.161279	0.263984	0.331945		0.357295	0.138083	0.246465	0.331945
A	VAL	22	0.479056	0.221256	0.36857	0.331945		0.423085	0.211448	0.323405	0.331945		0.377899	0.160141	0.267813	0.331945		0.378992	0.080838	0.22113	0.331945		0.350184	0.109724	0.227278	0.331945
A	LEU	23	0.33284	0.454545	0.393693	0.331945		0.339475	0.140523	0.237604	0.331945		0.347638	0.048069	0.191948	0.331945		0.336039	0.083527	0.205729	0.331945		0.324164	0.063325	0.187195	0.331945
A	GLU	24	0.206529	-0.254233	-0.04945	0.331945		0.267257	0.020182	0.127739	0.331945		0.296241	0.04111	0.16277	0.331945		0.322378	0.027886	0.170914	0.331945		0.302196	0.016974	0.154777	0.331945
A	LYS	25	0.262403	-0.139766	0.038976	0.331945		0.223103	-0.15675	0.017197	0.331945		0.264046	0.003081	0.123975	0.331945		0.274001	-0.001545	0.13201	0.331945		0.294425	0.050337	0.174502	0.331945
A	ASP	26	0.200378	-0.076251	0.062064	0.331945		0.260287	-0.061635	0.091878	0.331945		0.221222	-0.137323	0.032362	0.331945		0.210426	-0.045516	0.076837	0.331945		0.301481	0.046848	0.177834	0.331945
A	ASP	27	0.318079	0.03111	0.174594	0.331945		0.212393	-0.097538	0.057428	0.331945		0.186723	-0.103785	0.038723	0.331945		0.222245	-0.071604	0.075858	0.331945		0.298017	0.068993	0.187174	0.331945
A	ASP	28	0.118722	-0.247473	-0.064376	0.331945		0.156944	-0.100969	0.030858	0.331945		0.217356	-0.021446	0.108296	0.331945		0.26293	0.019317	0.147916	0.331945		0.297488	0.058647	0.182439	0.331945
A	PRO	29	0.034032	-0.086544	-0.017644	0.331945		0.189441	-0.020697	0.101608	0.331945		0.275545	0.070247	0.186874	0.331945		0.285336	0.06816	0.186733	0.331945		0.31881	0.031568	0.17956	0.331945
A	ALA	30	0.41557	0.271927	0.386842	0.331945		0.313642	0.189199	0.274717	0.331945		0.29578	0.104453	0.214094	0.331945		0.324317	0.094404	0.223078	0.331945		0.350873	0.083454	0.219133	0.331945
A	SER	31	0.491323	0.382215	0.454954	0.331945		0.442048	0.285427	0.384163	0.331945		0.366684	0.175438	0.290265	0.331945		0.359932	0.112342	0.249854	0.331945		0.381178	0.125234	0.258999	0.331945
A	LEU	32	0.41925	0.202139	0.310695	0.331945		0.461273	0.230602	0.360709	0.331945		0.473354	0.224082	0.366199	0.331945		0.42286	0.19291	0.314172	0.331945		0.416351	0.191372	0.309238	0.331945
A	THR	33	0.473246	0.107453	0.316478	0.331945		0.486626	0.155422	0.329734	0.331945		0.502084	0.232998	0.366001	0.331945		0.503107	0.250962	0.384907	0.331945		0.446343	0.201262	0.32918	0.331945
A	ILE	34	0.567382	0.156675	0.362029	0.331945		0.533282	0.193545	0.354786	0.331945		0.522972	0.220518	0.37051	0.331945		0.527636	0.305153	0.417458	0.331945		0.480942	0.255486	0.371728	0.331945
A	TRP	35	0.559219	0.316506	0.385853	0.331945		0.57412	0.264332	0.40846	0.331945		0.556576	0.310344	0.431312	0.331945		0.550018	0.270537	0.408743	0.331945		0.523943	0.277324	0.40158	0.331945
A	VAL	36	0.595761	0.319815	0.477499	0.331945		0.580751	0.429197	0.492684	0.331945		0.591526	0.316833	0.446806	0.331945		0.561455	0.291516	0.422023	0.331945		0.501115	0.260161	0.378898	0.331945
A	PRO	37	0.587274	0.651269	0.6147	0.331945		0.610344	0.370328	0.495382	0.331945		0.577911	0.355297	0.455131	0.331945		0.566284	0.298118	0.421201	0.331945		0.491962	0.246653	0.368294	0.331945
A	MET	38	0.647997	0.139899	0.393948	0.331945		0.578193	0.380054	0.470767	0.331945		0.567477	0.322729	0.440105	0.331945		0.508723	0.287612	0.389104	0.331945		0.484426	0.233018	0.357708	0.331945
A	PHE	39	0.499307	0.348995	0.403654	0.331945		0.55145	0.214188	0.369443	0.331945		0.481216	0.275393	0.372075	0.331945		0.484641	0.275773	0.382311	0.331945		0.486266	0.276357	0.377334	0.331945
A	GLN	40	0.507047	0.153669	0.310726	0.331945		0.390269	0.195266	0.283909	0.331945		0.44189	0.191865	0.316796	0.331945		0.447582	0.237536	0.341848	0.331945		0.460445	0.245558	0.361718	0.331945
A	SER	41	0.164454	0.083133	0.137347	0.331945		0.354049	0.15681	0.262126	0.331945		0.379561	0.174317	0.276858	0.331945		0.434184	0.227952	0.330084	0.331945		0.441135	0.194944	0.331484	0.331945
A	SER	42	0.390645	0.233628	0.338306	0.331945		0.29715	0.122974	0.223303	0.331945		0.378397	0.221354	0.302598	0.331945		0.382091	0.181951	0.300986	0.331945		0.443594	0.189913	0.328407	0.331945
A	MET	43	0.33635	0.052159	0.194255	0.331945		0.406827	0.289989	0.354972	0.331945		0.333657	0.154198	0.278504	0.331945		0.360307	0.097772	0.250932	0.331945		0.421273	0.173504	0.309457	0.331945
A	PRO	44	0.493487	0.58418	0.532356	0.331945		0.371062	0.151409	0.305623	0.331945		0.370129	0.08952	0.261691	0.331945		0.376845	0.113601	0.269921	0.331945		0.397791	0.183476	0.302702	0.331945
A	ALA	45	0.28335	-0.182112	0.190257	0.331945		0.37455	0.053938	0.258631	0.331945		0.416563	0.09569	0.282758	0.331945		0.402172	0.168978	0.308336	0.331945		0.394477	0.171295	0.295566	0.331945
A	ASP	46	0.346815	-0.240255	0.05328	0.331945		0.417659	-0.052631	0.22906	0.331945		0.417642	0.179411	0.325158	0.331945		0.402035	0.171258	0.30567	0.331945		0.40941	0.182342	0.30834	0.331945
A	LEU	47	0.622812	0.264475	0.443644	0.331945		0.437124	0.164996	0.30106	0.331945		0.396882	0.112493	0.282615	0.331945		0.420107	0.194522	0.32437	0.331945		0.439628	0.178898	0.320495	0.331945
A	LEU	48	0.341744	0.470767	0.406255	0.331945		0.451415	0.328278	0.389847	0.331945		0.432783	0.191917	0.309596	0.331945		0.445511	0.15038	0.312783	0.331945		0.435961	0.167325	0.317151	0.331945
A	ILE	49	0.389688	0.249593	0.31964	0.331945		0.398095	0.311788	0.350352	0.331945		0.497682	0.295005	0.389188	0.331945		0.47601	0.18286	0.324324	0.331945		0.438907	0.167629	0.318776	0.331945
A	LYS	50	0.462854	0.215004	0.325159	0.331945		0.507952	0.246594	0.365348	0.331945		0.472489	0.251161	0.35467	0.331945		0.476511	0.232371	0.359787	0.331945		0.431051	0.137502	0.301375	0.331945
A	GLU	51	0.671314	0.275187	0.451243	0.331945		0.543671	0.178481	0.349151	0.331945		0.474204	0.178271	0.333722	0.331945		0.440216	0.202519	0.326714	0.331945		0.440144	0.177516	0.313234	0.331945
A	LEU	52	0.496845	0.045254	0.271049	0.331945		0.506159	0.142253	0.34127	0.331945		0.470016	0.139455	0.31222	0.331945		0.449549	0.171378	0.317384	0.331945		0.433067	0.210248	0.326061	0.331945
A	ALA	53	0.350318	0.106319	0.301518	0.331945		0.405304	0.069028	0.261566	0.331945		0.45886	0.14701	0.315378	0.331945		0.448647	0.172585	0.317536	0.331945		0.410124	0.196095	0.307514	0.331945
A	ASN	54	0.368749	0.055511	0.21213	0.331945		0.375381	0.138204	0.284866	0.331945		0.401272	0.143581	0.289271	0.331945		0.420948	0.158984	0.298853	0.331945		0.422935	0.168959	0.302366	0.331945
A	VAL	55	0.407075	0.252781	0.340949	0.331945		0.386399	0.188777	0.291262	0.331945		0.355695	0.158489	0.273936	0.331945		0.377967	0.135214	0.268622	0.331945		0.430785	0.1472	0.29306	0.331945
A	ASN	56	0.383372	0.25804	0.320706	0.331945		0.353137	0.210205	0.285344	0.331945		0.359721	0.158985	0.261557	0.331945		0.375941	0.153358	0.279848	0.331945		0.428039	0.132312	0.283568	0.331945
A	ILE	57	0.268962	0.119793	0.194378	0.331945		0.340927	0.162211	0.251569	0.331945		0.382503	0.182336	0.289058	0.331945		0.393901	0.139634	0.267813	0.331945		0.411857	0.135032	0.278838	0.331945
A	LEU	58	0.370447	0.108798	0.239623	0.331945		0.374023	0.133619	0.261211	0.331945		0.396297	0.13383	0.264322	0.331945		0.403029	0.139023	0.269044	0.331945		0.423776	0.146579	0.297475	0.331945
A	VAL	59	0.48266	0.172265	0.349633	0.331945		0.44305	0.097105	0.268842	0.331945		0.406152	0.092468	0.244331	0.331945		0.415348	0.146499	0.277367	0.331945		0.434983	0.173439	0.310321	0.331945
A	LYS	60	0.476044	0.010252	0.217271	0.331945		0.463783	0.077916	0.262551	0.331945		0.45102	0.129531	0.285297	0.331945		0.450289	0.134246	0.299561	0.331945		0.441307	0.214462	0.333549	0.331945
A	GLN	61	0.432646	0.05123	0.220748	0.331945		0.467332	0.122198	0.279076	0.331945		0.502523	0.142226	0.332585	0.331945		0.479523	0.174529	0.335052	0.331945		0.447165	0.198301	0.325393	0.331945
A	ILE	62	0.493306	0.305111	0.399208	0.331945		0.51797	0.176205	0.36534	0.331945		0.50071	0.188128	0.351221	0.331945		0.489217	0.231382	0.367627	0.331945		0.456861	0.174842	0.340786	0.331945
A	SER	63	0.62796	0.172272	0.476064	0.331945		0.53162	0.293053	0.439362	0.331945		0.493163	0.287431	0.401297	0.331945		0.487625	0.217487	0.353569	0.331945		0.48788	0.214846	0.376624	0.331945
A	THR	64	0.473596	0.401774	0.442815	0.331945		0.513287	0.360272	0.462176	0.331945		0.500938	0.292185	0.407393	0.331945		0.489623	0.216022	0.392534	0.331945		0.485627	0.197274	0.373229	0.331945
A	PRO	65	0.438306	0.506769	0.467648	0.331945		0.461141	0.327848	0.387232	0.331945		0.500282	0.231163	0.425557	0.331945		0.514984	0.28868	0.445084	0.331945		0.488961	0.196696	0.372591	0.331945
A	LYS	66	0.471521	0.075	0.251232	0.331945		0.466618	0.193923	0.402968	0.331945		0.496724	0.308675	0.448064	0.331945		0.493891	0.233022	0.416951	0.331945		0.494771	0.228061	0.391242	0.331945
A	GLY	67	0.490026		0.490026	0.331945		0.523906		0.443285	0.331945		0.471136		0.399955	0.331945		0.478374		0.397888	0.331945		0.517304		0.416994	0.331945
A	PRO	68	0.610173	0.559834	0.588599	0.331945		0.481951	0.158446	0.426966	0.331945		0.487343	0.143248	0.37495	0.331945		0.487853	0.225468	0.394975	0.331945		0.518703	0.218729	0.403142	0.331945
A	SER	69	0.345656	-0.084495	0.202272	0.331945		0.491723	0.213747	0.377831	0.331945		0.501029	0.199302	0.409189	0.331945		0.522454	0.19146	0.400172	0.331945		0.509338	0.207654	0.386018	0.331945
A	LEU	70	0.519342	0.165903	0.342622	0.331945		0.468316	0.145559	0.32244	0.331945		0.539126	0.253044	0.411989	0.331945		0.527765	0.178601	0.399544	0.331945		0.464742	0.176779	0.347816	0.331945
A	ARG	71	0.53995	0.355268	0.422425	0.331945		0.579934	0.263294	0.423024	0.331945		0.518831	0.138074	0.343637	0.331945		0.532752	0.185807	0.370639	0.331945		0.446343	0.160711	0.329601	0.331945
A	VAL	72	0.680511	0.268711	0.504025	0.331945		0.576386	0.202987	0.391097	0.331945		0.554687	0.165062	0.360721	0.331945		0.443162	0.11471	0.289782	0.331945		0.43653	0.151233	0.317088	0.331945
A	MET	73	0.508696	-0.015017	0.24684	0.331945		0.571381	0.101379	0.346185	0.331945		0.447427	0.144313	0.296716	0.331945		0.427485	0.173926	0.299069	0.331945		0.410791	0.153884	0.285963	0.331945
A	ILE	74	0.524938	0.050444	0.287691	0.331945		0.338891	0.032528	0.18571	0.331945		0.38662	0.139262	0.265687	0.331945		0.405234	0.146045	0.266351	0.331945		0.400908	0.145739	0.277474	0.331945
A	ASN	75	-0.016959	0.062157	0.022599	0.331945		0.247965	0.147538	0.192524	0.331945		0.323236	0.079667	0.187601	0.331945		0.357654	0.09946	0.227097	0.331945		0.405576	0.154799	0.2803	0.331945
A	SER	76	0.235916	0.330014	0.267282	0.331945		0.194181	0.12097	0.134491	0.331945		0.262874	0.088505	0.167763	0.331945		0.332076	0.128249	0.225839	0.331945		0.393962	0.150293	0.27224	0.331945
A	ARG	77	0.363587	-0.02926	0.113593	0.331945		0.268798	0.109974	0.176175	0.331945		0.25818	0.172464	0.209269	0.331945		0.31612	0.13256	0.223913	0.331945		0.393178	0.148924	0.278665	0.331945
A	SER	78	0.20689	0.029169	0.14765	0.331945		0.357314	0.156716	0.252154	0.331945		0.340973	0.163064	0.25142	0.331945		0.29707	0.141973	0.219094	0.331945		0.349697	0.108258	0.231994	0.331945
A	ALA	79	0.501464	0.470239	0.495219	0.331945		0.368453	0.171523	0.292076	0.331945		0.372107	0.120328	0.248756	0.331945		0.375397	0.181696	0.286309	0.331945		0.33936	0.137658	0.241526	0.331945
A	VAL	80	0.397006	0.015161	0.233358	0.331945		0.430019	0.200578	0.327513	0.331945		0.405655	0.194223	0.324658	0.331945		0.370582	0.109034	0.24679	0.331945		0.322258	0.15776	0.24345	0.331945
A	LEU	81	0.391588	0.116333	0.253961	0.331945		0.439973	0.157236	0.326807	0.331945		0.40472	0.152666	0.293257	0.331945		0.375069	0.157269	0.280803	0.331945		0.35925	0.176604	0.273193	0.331945
A	ALA	82	0.531326	0.340214	0.493103	0.331945		0.375043	0.092644	0.245902	0.331945		0.383426	0.120295	0.26455	0.331945		0.39363	0.191897	0.303832	0.331945		0.387792	0.171777	0.285098	0.331945
A	GLN	83	0.202216	-0.178615	-0.009357	0.331945		0.376178	0.156661	0.278478	0.331945		0.371388	0.171576	0.279649	0.331945		0.377699	0.163211	0.283054	0.331945		0.407724	0.206684	0.31456	0.331945
A	MET	84	0.394992	0.308383	0.351688	0.331945		0.311341	0.133777	0.21706	0.331945		0.371059	0.202197	0.298812	0.331945		0.399538	0.200606	0.306609	0.331945		0.432855	0.226316	0.335795	0.331945
A	PRO	85	0.336816	0.271564	0.308851	0.331945		0.373918	0.283129	0.336772	0.331945		0.374771	0.189538	0.279839	0.331945		0.426859	0.23466	0.332852	0.331945		0.426703	0.217875	0.327647	0.331945
A	SER	86	0.389946	0.26944	0.349778	0.331945		0.425548	0.272641	0.352288	0.331945		0.450894	0.296205	0.369244	0.331945		0.420003	0.221076	0.316872	0.331945		0.427346	0.243277	0.33985	0.331945
A	LYS	87	0.549882	0.276921	0.398237	0.331945		0.507554	0.300359	0.395228	0.331945		0.468562	0.283553	0.375155	0.331945		0.453085	0.300505	0.376151	0.331945		0.434953	0.241845	0.353155	0.331945
A	PHE	88	0.582834	0.354717	0.437668	0.331945		0.538683	0.292253	0.405716	0.331945		0.487957	0.304718	0.394503	0.331945		0.454384	0.298533	0.378422	0.331945		0.426634	0.212152	0.328937	0.331945
A	THR	89	0.483334	0.245122	0.381243	0.331945		0.499986	0.325743	0.408167	0.331945		0.490785	0.309746	0.398065	0.331945		0.474162	0.274107	0.391489	0.331945		0.445329	0.236909	0.354626	0.331945
A	ILE	90	0.433792	0.377389	0.405591	0.331945		0.440404	0.305698	0.384806	0.331945		0.475861	0.274477	0.398482	0.331945		0.481287	0.237557	0.373907	0.331945		0.43986	0.216831	0.3456	0.331945
A	CYS	91	0.404085	0.294582	0.367584	0.331945		0.437713	0.257516	0.391167	0.331945		0.447258	0.206252	0.356289	0.331945		0.460997	0.211384	0.356048	0.331945		0.437516	0.186543	0.328861	0.331945
A	ALA	92	0.475262	0.100577	0.400325	0.331945		0.439721	0.136249	0.331537	0.331945		0.432163	0.17597	0.334685	0.331945		0.425569	0.173214	0.329582	0.331945		0.44507	0.165308	0.320195	0.331945
A	ASN	93	0.439817	0.013589	0.226703	0.331945		0.440979	0.069292	0.300084	0.331945		0.412372	0.117997	0.304047	0.331945		0.400955	0.129396	0.292934	0.331945		0.384912	0.113754	0.264816	0.331945
A	VAL	94	0.407858	0.093712	0.273224	0.331945		0.394171	0.064943	0.250776	0.331945		0.393762	0.04676	0.255473	0.331945		0.406562	0.080606	0.271343	0.331945		0.36776	0.116329	0.260218	0.331945
A	SER	95	0.334838	0.087528	0.252402	0.331945		0.351243	0.039877	0.216779	0.331945		0.393317	0.033817	0.226298	0.331945		0.332856	-0.002931	0.188699	0.331945		0.354636	0.079311	0.241192	0.331945
A	LEU	96	0.311033	-0.061607	0.124713	0.331945		0.37297	0.020594	0.210522	0.331945		0.282982	-0.026937	0.138773	0.331945		0.321269	0.037421	0.186807	0.331945		0.342049	0.042642	0.214941	0.331945
A	ASP	97	0.473039	0.035863	0.254451	0.331945		0.224071	-0.105308	0.056079	0.331945		0.280242	0.030929	0.161545	0.331945		0.306863	0.012327	0.178987	0.331945		0.328178	0.017387	0.193718	0.331945
A	GLU	98	-0.111858	-0.290179	-0.210926	0.331945		0.25178	0.042908	0.143536	0.331945		0.281069	-0.018991	0.145456	0.331945		0.290788	-0.004771	0.156644	0.331945		0.315168	0.04301	0.188435	0.331945
A	ARG	99	0.394158	0.383042	0.387084	0.331945		0.207091	-0.02307	0.116039	0.331945		0.277928	-0.011864	0.143879	0.331945		0.278883	-0.014879	0.13975	0.331945		0.311104	0.030665	0.172393	0.331945
A	SER	100	0.338973	-0.162071	0.171959	0.331945		0.342821	0.064999	0.22529	0.331945		0.233622	-0.015681	0.119817	0.331945		0.281901	0.048555	0.170821	0.331945		0.310281	0.020576	0.164897	0.331945
A	LYS	101	0.29533	-0.025974	0.116828	0.331945		0.29527	-0.05709	0.140976	0.331945		0.322425	0.118841	0.230445	0.331945		0.270768	0.025974	0.141647	0.331945		0.316374	0.028226	0.169516	0.331945
A	LEU	102	0.251507	0.016775	0.134141	0.331945		0.292998	0.124411	0.197727	0.331945		0.322615	0.017791	0.163074	0.331945		0.343719	0.064962	0.199032	0.331945		0.342578	0.031438	0.188286	0.331945
A	ALA	103	0.332157	0.382431	0.342211	0.331945		0.326258	0.092334	0.175529	0.331945		0.334581	0.046753	0.166836	0.331945		0.34482	0.034767	0.18705	0.331945		0.325086	0.044795	0.186854	0.331945
A	TYR	104	0.395109	-0.122205	0.050233	0.331945		0.375356	0.080987	0.194404	0.331945		0.355887	0.086282	0.204113	0.331945		0.382007	0.054166	0.209797	0.331945		0.379878	0.117239	0.25127	0.331945
A	ASP	105	0.398801	-0.017265	0.190768	0.331945		0.39859	0.010735	0.181404	0.331945		0.425442	0.077672	0.243522	0.331945		0.379906	0.08399	0.227206	0.331945		0.373133	0.081746	0.235248	0.331945
A	VAL	106	0.40186	0.171675	0.303209	0.331945		0.466649	0.042711	0.275055	0.331945		0.415136	0.037744	0.222819	0.331945		0.414099	0.15398	0.279136	0.331945		0.360113	0.106857	0.23329	0.331945
A	THR	107	0.599286	-0.026277	0.331187	0.331945		0.427256	0.109397	0.29103	0.331945		0.434285	0.163526	0.312302	0.331945		0.412356	0.098292	0.26037	0.331945		0.374873	0.120119	0.248924	0.331945
A	THR	108	0.280622	0.182792	0.238695	0.331945		0.456921	0.221074	0.355844	0.331945		0.418517	0.165503	0.316318	0.331945		0.383878	0.132057	0.274682	0.331945		0.354799	0.105679	0.230794	0.331945
A	PRO	109	0.490856	0.506706	0.497649	0.331945		0.363813	0.227373	0.31573	0.331945		0.377297	0.153997	0.285759	0.331945		0.39229	0.151654	0.288686	0.331945		0.362661	0.101533	0.236255	0.331945
A	CYS	110	0.319962	-0.00738	0.210848	0.331945		0.335525	0.204491	0.286305	0.331945		0.348977	0.183235	0.277282	0.331945		0.339265	0.106834	0.236044	0.331945		0.378533	0.124393	0.270132	0.331945
A	GLU	111	0.195758	0.114146	0.150418	0.331945		0.324468	0.07556	0.216688	0.331945		0.29899	0.118264	0.216486	0.331945		0.31346	0.158705	0.246201	0.331945		0.386411	0.132875	0.284516	0.331945
A	ILE	112	0.457685	0.119913	0.288799	0.331945		0.228044	0.030665	0.124644	0.331945		0.284548	0.084288	0.197412	0.331945		0.354756	0.151058	0.272514	0.331945		0.388478	0.139316	0.287275	0.331945
A	LYS	113	0.030689	-0.142064	-0.065285	0.331945		0.30234	0.104891	0.208599	0.331945		0.334495	0.111615	0.23982	0.331945		0.353986	0.089532	0.251276	0.331945		0.359036	0.158848	0.278822	0.331945
A	ALA	114	0.418647	0.336823	0.402282	0.331945		0.339677	0.108006	0.253294	0.331945		0.392436	0.103992	0.279533	0.331945		0.368933	0.125234	0.268807	0.331945		0.385845	0.188681	0.307486	0.331945
A	CYS	115	0.569696	0.129258	0.422884	0.331945		0.491269	0.180704	0.391384	0.331945		0.385818	0.128516	0.288486	0.331945		0.380313	0.135867	0.281347	0.331945		0.398505	0.167575	0.303366	0.331945
A	SER	116	0.485465	0.076029	0.348986	0.331945		0.493251	0.149273	0.368477	0.331945		0.434764	0.194643	0.349183	0.331945		0.397148	0.191729	0.319233	0.331945		0.392884	0.194261	0.30908	0.331945
A	LEU	117	0.424593	0.242531	0.333562	0.331945		0.395159	0.169045	0.306916	0.331945		0.46614	0.229469	0.379527	0.331945		0.482781	0.251244	0.393178	0.331945		0.395885	0.211686	0.318538	0.331945
A	THR	118	0.27542	0.188575	0.238201	0.331945		0.42518	0.314019	0.375255	0.331945		0.478225	0.258525	0.385416	0.331945		0.459849	0.244008	0.37481	0.331945		0.365543	0.176195	0.283629	0.331945
A	CYS	119	0.575527	0.510952	0.554002	0.331945		0.493689	0.324688	0.414843	0.331945		0.432757	0.300553	0.37036	0.331945		0.411146	0.26923	0.350748	0.331945		0.403944	0.220255	0.325733	0.331945
A	LEU	120	0.630119	0.274537	0.452328	0.331945		0.487924	0.35722	0.426678	0.331945		0.393593	0.31321	0.354538	0.331945		0.359496	0.219728	0.287294	0.331945		0.398232	0.22287	0.321953	0.331945
A	LYS	121	0.258125	0.28617	0.273705	0.331945		0.372339	0.288841	0.326829	0.331945		0.363292	0.221398	0.287859	0.331945		0.36357	0.234023	0.296478	0.331945		0.40516	0.220521	0.317569	0.331945
A	SER	122	0.228773	0.305817	0.254454	0.331945		0.203604	0.107167	0.144321	0.331945		0.338808	0.187727	0.256629	0.331945		0.375055	0.259311	0.313978	0.331945		0.406996	0.223866	0.316507	0.331945
A	LYS	123	0.123915	-0.270484	-0.095196	0.331945		0.268599	0.125975	0.185703	0.331945		0.283948	0.205938	0.238304	0.331945		0.385108	0.201092	0.288358	0.331945		0.415634	0.229486	0.325033	0.331945
A	ASN	124	0.453109	0.342593	0.397851	0.331945		0.310947	0.145901	0.22112	0.331945		0.361503	0.169387	0.258494	0.331945		0.367328	0.177991	0.271926	0.331945		0.432645	0.232352	0.335982	0.331945
A	MET	125	0.355816	0.365592	0.360704	0.331945		0.484942	0.270534	0.377738	0.331945		0.41688	0.130789	0.275064	0.331945		0.404683	0.180588	0.293876	0.331945		0.429377	0.205031	0.318047	0.331945
A	LEU	126	0.645901	0.103415	0.374658	0.331945		0.502458	0.193946	0.357555	0.331945		0.496019	0.245756	0.379575	0.331945		0.438079	0.168342	0.308759	0.331945		0.423344	0.213579	0.319304	0.331945
A	THR	127	0.505657	0.11283	0.337303	0.331945		0.557057	0.173532	0.379773	0.331945		0.497905	0.221258	0.371732	0.331945		0.497459	0.237043	0.373318	0.331945		0.424038	0.207744	0.316592	0.331945
A	THR	128	0.519612	0.30435	0.427357	0.331945		0.495936	0.212427	0.374432	0.331945		0.534658	0.190224	0.370934	0.331945		0.513266	0.240753	0.383076	0.331945		0.435283	0.175885	0.310031	0.331945
A	VAL	129	0.462539	0.2201	0.358637	0.331945		0.507243	0.244957	0.380903	0.331945		0.518228	0.243253	0.389234	0.331945		0.500401	0.220239	0.366386	0.331945		0.466024	0.228818	0.35386	0.331945
A	LYS	130	0.539578	0.210422	0.356714	0.331945		0.521957	0.266361	0.393836	0.331945		0.470249	0.265085	0.370548	0.331945		0.458481	0.199088	0.338903	0.331945		0.430788	0.224445	0.335212	0.331945
A	ASP	131	0.563754	0.368562	0.466158	0.331945		0.456365	0.266992	0.355583	0.331945		0.43682	0.195287	0.321533	0.331945		0.452255	0.227509	0.345992	0.331945		0.397543	0.197017	0.304397	0.331945
A	LEU	132	0.265762	0.221991	0.243876	0.331945		0.393994	0.18197	0.297437	0.331945		0.436727	0.213622	0.32719	0.331945		0.387382	0.226101	0.312472	0.331945		0.368477	0.191643	0.287177	0.331945
A	THR	133	0.352467	-0.044641	0.182277	0.331945		0.3601	0.163043	0.271026	0.331945		0.341912	0.230437	0.294391	0.331945		0.319895	0.203785	0.264344	0.331945		0.37334	0.219392	0.300932	0.331945
A	MET	134	0.462072	0.311778	0.386925	0.331945		0.293347	0.18721	0.253974	0.331945		0.227187	0.169502	0.205508	0.331945		0.289409	0.180053	0.239848	0.331945		0.381004	0.229644	0.309705	0.331945
A	LYS	135	0.065503	0.294493	0.19272	0.331945		0.172568	0.223386	0.200462	0.331945		0.239269	0.133964	0.19378	0.331945		0.288751	0.187126	0.243055	0.331945		0.364282	0.238088	0.303768	0.331945
A	THR	136	-0.009871	0.063888	0.02174	0.331945		0.127268	0.134228	0.133233	0.331945		0.280606	0.226506	0.255047	0.331945		0.337058	0.215002	0.283053	0.331945		0.34109	0.231441	0.289173	0.331945
A	LEU	137	0.326172	0.044303	0.185238	0.331945		0.291818	0.17542	0.231863	0.331945		0.308973	0.247575	0.282433	0.331945		0.326505	0.266091	0.298918	0.331945		0.332276	0.207003	0.272548	0.331945
A	ASN	138	0.559151	0.418069	0.48861	0.331945		0.496411	0.293165	0.399235	0.331945		0.351592	0.251273	0.302556	0.331945		0.301133	0.241166	0.271667	0.331945		0.346158	0.203116	0.277545	0.331945
A	PRO	139	0.60391	0.417121	0.523858	0.331945		0.480553	0.382725	0.435268	0.331945		0.410459	0.265957	0.337442	0.331945		0.358462	0.213345	0.284604	0.331945		0.355048	0.238278	0.296992	0.331945
A	THR	140	0.278599	0.312984	0.293336	0.331945		0.388991	0.289137	0.337788	0.331945		0.438587	0.277045	0.35705	0.331945		0.419652	0.229822	0.32419	0.331945		0.346633	0.238045	0.294313	0.331945
A	HIS	141	0.284465	0.137306	0.19617	0.331945		0.343291	0.183345	0.257594	0.331945		0.410448	0.229276	0.319096	0.331945		0.437379	0.272371	0.354328	0.331945		0.369257	0.22469	0.297791	0.331945
A	ASP	142	0.466808	0.099745	0.283277	0.331945		0.38991	0.138758	0.259429	0.331945		0.379718	0.214281	0.293565	0.331945		0.410287	0.25682	0.335591	0.331945		0.417346	0.236221	0.333055	0.331945
A	ILE	143	0.418458	0.179224	0.298841	0.331945		0.445175	0.207039	0.326107	0.331945		0.3979	0.213526	0.306388	0.331945		0.368923	0.218316	0.293751	0.331945		0.417066	0.249766	0.339032	0.331945
A	ILE	144	0.450259	0.342147	0.396203	0.331945		0.412743	0.27686	0.350832	0.331945		0.403879	0.215585	0.31335	0.331945		0.403281	0.200851	0.310367	0.331945		0.428061	0.241953	0.33631	0.331945
A	ALA	145	0.369512	0.30921	0.357451	0.331945		0.378043	0.266318	0.328211	0.331945		0.414339	0.233781	0.338624	0.331945		0.408801	0.208849	0.318198	0.331945		0.364909	0.206371	0.286318	0.331945
A	LEU	146	0.314358	0.147597	0.230978	0.331945		0.400993	0.215844	0.332692	0.331945		0.395268	0.236595	0.329053	0.331945		0.43927	0.242047	0.343253	0.331945		0.359097	0.180587	0.270743	0.331945
A	CYS	147	0.51911	0.190725	0.409648	0.331945		0.385523	0.177206	0.297204	0.331945		0.441234	0.234591	0.341545	0.331945		0.366524	0.220118	0.29684	0.331945		0.364572	0.171352	0.270201	0.331945
A	GLU	148	0.323101	0.193295	0.250986	0.331945		0.507434	0.238717	0.373099	0.331945		0.349179	0.177894	0.264845	0.331945		0.332868	0.175434	0.25767	0.331945		0.340064	0.156107	0.252047	0.331945
A	PHE	149	0.680091	0.332131	0.458662	0.331945		0.304143	0.183715	0.227866	0.331945		0.329241	0.154246	0.243052	0.331945		0.329321	0.136364	0.233777	0.331945		0.330081	0.156028	0.247862	0.331945
A	GLU	150	-0.090763	0.02572	-0.02605	0.331945		0.267998	0.129071	0.184875	0.331945		0.294356	0.123246	0.199163	0.331945		0.312588	0.105572	0.21272	0.331945		0.334216	0.164832	0.255191	0.331945
A	ASN	151	0.214664	0.029361	0.122013	0.331945		0.156197	0.030268	0.095389	0.331945		0.269181	0.070996	0.165681	0.331945		0.282522	0.103804	0.190314	0.331945		0.306588	0.167221	0.24229	0.331945
A	ILE	152	0.344689	0.035721	0.190205	0.331945		0.252192	-0.000956	0.131931	0.331945		0.194893	0.04024	0.12451	0.331945		0.307185	0.138903	0.222577	0.331945		0.29143	0.185067	0.244625	0.331945
A	VAL	153	0.197222	-0.067952	0.083576	0.331945		0.283521	0.048706	0.175529	0.331945		0.312193	0.122894	0.225085	0.331945		0.219401	0.139383	0.187845	0.331945		0.231971	0.149186	0.192428	0.331945
A	THR	154	0.308651	0.178348	0.252807	0.331945		0.333871	0.183129	0.271069	0.331945		0.282381	0.18412	0.243791	0.331945		0.253457	0.184838	0.228234	0.331945		0.244267	0.14591	0.197594	0.331945
A	SER	155	0.495739	0.438992	0.476824	0.331945		0.289998	0.317611	0.315058	0.331945		0.242969	0.245756	0.257083	0.331945		0.203512	0.151506	0.1873	0.331945		0.209674	0.139998	0.181655	0.331945
A	LYS	156	0.065604	0.335493	0.215542	0.331945		0.236323	0.372795	0.316345	0.331945		0.176535	0.218555	0.207464	0.331945		0.219752	0.168868	0.2041	0.331945		0.272192	0.188998	0.237034	0.331945
A	LYS	157	0.147626	0.3439	0.256668	0.331945		0.026095	0.158478	0.102562	0.331945		0.206478	0.214336	0.218464	0.331945		0.234372	0.216733	0.232637	0.331945		0.28473	0.207519	0.25334	0.331945
A	VAL	158	-0.134946	-0.203958	-0.164523	0.331945		0.157015	0.099066	0.133318	0.331945		0.167242	0.179958	0.179766	0.331945		0.275555	0.271929	0.279825	0.331945		0.297412	0.244248	0.277372	0.331945
A	ILE	159	0.458364	0.157255	0.307809	0.331945		0.20766	0.073466	0.142206	0.331945		0.273508	0.225803	0.253282	0.331945		0.255105	0.242514	0.254761	0.331945		0.326306	0.286847	0.311397	0.331945
A	ILE	160	0.299563	0.267102	0.283333	0.331945		0.451619	0.329691	0.391422	0.331945		0.314501	0.203641	0.262224	0.331945		0.314902	0.257407	0.288907	0.331945		0.354561	0.312014	0.335225	0.331945
A	PRO	161	0.596931	0.564717	0.583125	0.331945		0.416362	0.35497	0.389278	0.331945		0.438327	0.332382	0.38604	0.331945		0.367392	0.265513	0.317647	0.331945		0.318782	0.250316	0.290806	0.331945
A	THR	162	0.352592	0.23309	0.301377	0.331945		0.477902	0.412518	0.446354	0.331945		0.449666	0.381058	0.416048	0.331945		0.475164	0.359676	0.41471	0.331945		0.360905	0.239208	0.304951	0.331945
A	TYR	163	0.484184	0.439747	0.454559	0.331945		0.450612	0.357824	0.404595	0.331945		0.513645	0.418675	0.462366	0.331945		0.424279	0.302969	0.369053	0.331945		0.387743	0.237419	0.318282	0.331945
A	LEU	164	0.51506	0.400636	0.457848	0.331945		0.539567	0.431855	0.475775	0.331945		0.414692	0.257793	0.343383	0.331945		0.45705	0.295285	0.381597	0.331945		0.423282	0.255638	0.346398	0.331945
A	ARG	165	0.619457	0.455183	0.514919	0.331945		0.412228	0.205375	0.320327	0.331945		0.449966	0.253837	0.357335	0.331945		0.435038	0.260928	0.355908	0.331945		0.361888	0.235626	0.307605	0.331945
A	SER	166	0.102167	-0.239693	-0.011786	0.331945		0.416862	0.142935	0.291424	0.331945		0.441697	0.230733	0.347084	0.331945		0.421237	0.227123	0.333534	0.331945		0.351591	0.226907	0.298097	0.331945
A	ILE	167	0.528962	0.213313	0.371138	0.331945		0.35799	0.099281	0.254218	0.331945		0.389883	0.149895	0.284466	0.331945		0.321071	0.155319	0.251609	0.331945		0.335488	0.211829	0.282192	0.331945
A	SER	168	0.442842	0.324223	0.403302	0.331945		0.409263	0.177995	0.306398	0.331945		0.222597	0.046282	0.157699	0.331945		0.274105	0.122541	0.211737	0.331945		0.3182	0.202056	0.267885	0.331945
A	VAL	169	0.255985	-0.00355	0.144755	0.331945		0.160618	0.085931	0.143048	0.331945		0.239423	0.128459	0.195805	0.331945		0.245583	0.114494	0.196486	0.331945		0.254494	0.140859	0.206107	0.331945
A	ARG	170	-0.216972	-0.062881	-0.118914	0.331945		0.075103	0.034919	0.068195	0.331945		0.21759	0.165568	0.203211	0.331945		0.254191	0.166677	0.218742	0.331945		0.223252	0.140319	0.190216	0.331945
A	ASN	171	0.186297	0.171189	0.178743	0.331945		0.129709	0.169055	0.155998	0.331945		0.161506	0.125841	0.151351	0.331945		0.147684	0.102858	0.133579	0.331945		0.185136	0.087051	0.148709	0.331945
A	LYS	172	0.419801	0.398859	0.408166	0.331945		0.256173	0.231879	0.243638	0.331945		0.066992	0.079867	0.077399	0.331945		0.108907	0.112925	0.1164	0.331945		0.198401	0.104205	0.158739	0.331945
A	ASP	173	0.162421	0.12559	0.144005	0.331945		0.121879	0.097009	0.109056	0.331945		0.144667	0.171382	0.157792	0.331945		0.100934	0.094753	0.104056	0.331945		0.159187	0.105709	0.140552	0.331945
A	LEU	174	-0.216586	-0.233421	-0.225004	0.331945		0.039079	0.09562	0.06735	0.331945		0.147443	0.110993	0.133713	0.331945		0.167371	0.09645	0.135121	0.331945		0.126397	0.098118	0.118564	0.331945
A	ASN	175	0.171403	0.394692	0.283048	0.331945		0.051665	0.010171	0.038798	0.331945		0.1131	0.021021	0.071788	0.331945		0.154701	0.104831	0.134026	0.331945		0.138029	0.125517	0.136394	0.331945
A	THR	176	0.200178	-0.130757	0.058349	0.331945		0.206555	0.070979	0.146646	0.331945		0.100138	0.041873	0.077202	0.331945		0.106465	0.08224	0.098779	0.331945		0.172552	0.140394	0.159587	0.331945
A	LEU	177	0.248085	-0.050999	0.098543	0.331945		0.181957	0.016031	0.109323	0.331945		0.159884	0.136703	0.15449	0.331945		0.13811	0.106847	0.126905	0.331945		0.173977	0.147345	0.163478	0.331945
A	GLU	178	0.097609	0.22985	0.171076	0.331945		0.142612	0.139859	0.143685	0.331945		0.202391	0.117331	0.166058	0.331945		0.192305	0.154588	0.178506	0.331945		0.147905	0.118186	0.136325	0.331945
A	ASN	179	0.082143	0.240727	0.161435	0.331945		0.187897	0.256137	0.224466	0.331945		0.194911	0.163637	0.181629	0.331945		0.196673	0.133582	0.169721	0.331945		0.152747	0.126428	0.14287	0.331945
A	ILE	180	0.383938	0.297835	0.340886	0.331945		0.209621	0.213111	0.212842	0.331945		0.185689	0.223366	0.206231	0.331945		0.187077	0.16342	0.177025	0.331945		0.205491	0.185424	0.199383	0.331945
A	THR	181	0.162782	0.100772	0.136206	0.331945		0.249565	0.215418	0.232881	0.331945		0.192769	0.193017	0.193911	0.331945		0.182448	0.2016	0.193805	0.331945		0.23056	0.182631	0.210101	0.331945
A	THR	182	0.201974	0.247648	0.221549	0.331945		0.165921	0.142175	0.155744	0.331945		0.219476	0.188124	0.204824	0.331945		0.220446	0.228125	0.226029	0.331945		0.244618	0.220008	0.23367	0.331945
A	THR	183	0.133005	0.078105	0.109477	0.331945		0.183554	0.180671	0.182343	0.331945		0.215409	0.211662	0.215976	0.331945		0.272592	0.245731	0.260245	0.331945		0.248068	0.241769	0.248939	0.331945
A	GLU	184	0.215681	0.21626	0.216003	0.331945		0.237429	0.236631	0.240708	0.331945		0.272284	0.264303	0.268924	0.331945		0.268432	0.24324	0.256919	0.331945		0.267004	0.243767	0.258739	0.331945
A	PHE	185	0.3636	0.415526	0.396644	0.331945		0.342148	0.33192	0.337864	0.331945		0.302853	0.270851	0.288135	0.331945		0.28604	0.255753	0.275533	0.331945		0.301776	0.247982	0.279384	0.331945
A	LYS	186	0.447162	0.363974	0.400947	0.331945		0.388527	0.353297	0.371732	0.331945		0.33346	0.292904	0.31954	0.331945		0.300887	0.256351	0.283721	0.331945		0.323139	0.255258	0.293704	0.331945
A	ASN	187	0.354819	0.280392	0.317605	0.331945		0.362673	0.277578	0.328352	0.331945		0.351505	0.300019	0.332114	0.331945		0.348262	0.286206	0.323587	0.331945		0.362696	0.26782	0.329151	0.331945
A	ALA	188	0.286038	0.188367	0.266504	0.331945		0.315588	0.240198	0.28766	0.331945		0.37171	0.274331	0.330493	0.331945		0.405869	0.309294	0.36393	0.331945		0.385112	0.268654	0.340104	0.331945
A	ILE	189	0.305906	0.251836	0.278871	0.331945		0.35219	0.242429	0.311304	0.331945		0.406065	0.277111	0.349985	0.331945		0.439342	0.284069	0.382427	0.331945		0.416192	0.266741	0.354331	0.331945
[truncated: 1,232 more rows]

## Sheet: Supplementary Figure 4a
Tomogram	Virion	Dmax	Dmin	Ddelta
27	33	182	150	32
5	6	176	155	21
5	5	135	128	7
21	26	170	167	3
21	25	158	152	6
13	15	162	148	14
22	28	160	130	30
22	28	110	108	2
22	27	139	132	7
10	12	155	151	4
18	20	155	131	24
25	31	155	150	5
25	31	138	131	7
25	31	135	125	10
9	11	152	148	4
24	30	150	132	18
6	7	143	136	7
12	14	140	108	32
14	16	140	136	4
20	23	134	127	7
20	24	127	122	5
17	19	131	130	1
1	1	130	128	2
1	1	130	126	4
8	10	130	108	22
8	9	126	116	10
15	17	130	107	23
19	21	130	126	4
19	22	130	130	0
7	8	125	123	2
26	32	123	121	2
11	13	120	117	3
2	2	117	113	4
4	4	115	114	1
16	18	109	108	1
16	18	107	107	0
3	3	108	108	0
23	29	104	103	1
			Max	182
			Avg	132.013
			Min	103
			Stdev	18.3001
